# Supplementary material for: The homeodomain regulates stable DNA binding of prostate cancer target ONECUT2
Source: Nat Commun. 2024 Oct 19;15:9037. doi: 10.1038/s41467-024-53159-8 (PMC11490551; doi:10.1038/s41467-024-53159-8)
Supplement: Supplementary file 4 — Source Data [file 41467_2024_53159_MOESM4_ESM.xlsx]

## Sheet: Table 1 &  Supp Fig 3a
Table 1 / Supplementary Fig. 3a
																				P-value
Cell	Syringe	KD	mean KD	KD SD	mean KD (nM)	KD SD (nM)	deltaH	mean deltaH	deltaH SD	deltaG	mean deltaG	deltaG SD	-TdeltaS	mean -TdeltaS	-TdeltaS SD	N	mean N	N SD		deltaG		deltaH		-TdeltaS
WT	PEG10	5.32e-09	7.07333e-09	2.03178e-09	7.07333	2.03178	-15.9	-15.5333	0.321455	-11.3	-11.1667	0.152753	4.65	4.39	0.233024	1.03	0.95	0.079019
WT	PEG10	6.6e-09					-15.4			-11.2			4.2			0.948
WT	PEG10	9.3e-09					-15.3			-11			4.32			0.872
CUT	PEG10	1.85e-06	2.03e-06	2.61534e-07	2030	261.534	-3.09	-3.37	0.242487	-7.82	-7.77	0.07	-4.73	-4.39667	0.294845	1.1	1.22667	0.116762		<0.0001	****	<0.0001	****	<0.0001	****
CUT	PEG10	2.33e-06					-3.51			-7.69			-4.17			1.33
CUT	PEG10	1.91e-06					-3.51			-7.8			-4.29			1.25
CUT+HOX	PEG10	1.06e-06	1.38e-06	2.78747e-07	1380	278.747	-15.3	-15	1.08167	-8.15	-8.00333	0.12741	7.2	7.00333	1.01933	1.14	1.18333	0.198578		<0.0001	****	0.5486	ns	0.004	**
CUT+HOX	PEG10	1.51e-06					-15.9			-7.94			7.91			1.01
CUT+HOX	PEG10	1.57e-06					-13.8			-7.92			5.9			1.4

## Sheet: Table 2 & Supp Fig 3b 
Table 2 & Supplementary Fig. 3b
Protein	Temp	deltaH	mean deltaH	deltaH SD	deltaG	mean deltaG	deltaG SD	-TdeltaS	mean -TdeltaS	-TdeltaS SD
OC2	12C	-12.6	-12.4667	0.152753	-10.3	-9.77667	0.525008	2.31	2.7	0.482804
OC2	12C	-12.5			-9.25			3.24
OC2	12C	-12.3			-9.78			2.55
OC2	25C	-15.9	-15.5333	0.321455	-11.3	-11.1667	0.152753	4.65	4.39	0.233024
OC2	25C	-15.4			-11.2			4.2
OC2	25C	-15.3			-11			4.32
OC2	30C	-19.3	-20.4	0.984886	-11	-10.9333	0.503322	8.29	9.45333	1.0209
OC2	30C	-20.7			-10.4			10.2
OC2	30C	-21.2			-11.4			9.87
CUT	12C	-2.27	-2.09667	0.16563	-7.26	-7.46667	0.179258	-4.99	-5.37	0.334515
CUT	12C	-1.94			-7.56			-5.62
CUT	12C	-2.08			-7.58			-5.5
CUT	25C	-3.09	-3.37	0.242487	-7.82	-7.77	0.07	-4.73	-4.39667	0.294845
CUT	25C	-3.51			-7.69			-4.17
CUT	25C	-3.51			-7.8			-4.29
CUT	30C	-3.52	-3.43	0.257099	-7.78	-7.84667	0.124231	-4.27	-4.42	0.378021
CUT	30C	-3.14			-7.99			-4.85
CUT	30C	-3.63			-7.77			-4.14

## Sheet: Figure 4 & Table 3 & Supp Fig 5
Figure 4 & Table 3 & Supplementary Fig. 5
																				P-value
Cell	Syringe	KD	mean KD	KD SD	mean KD (nM)	KD SD (nM)	deltaH	mean deltaH	deltaH SD	deltaG	mean deltaG	deltaG SD	-TdeltaS	mean -TdeltaS	-TdeltaS SD	N	mean N	N SD		KD		deltaG		deltaH		-TdeltaS
WT	PEG10	5.32e-09	7.07333e-09	2.03178e-09	7.07333	2.03178	-15.9	-15.5333	0.321455	-11.3	-11.1667	0.152753	4.65	4.39	0.233024	1.03	0.95	0.079019
WT	PEG10	6.6e-09					-15.4			-11.2			4.2			0.948
WT	PEG10	9.3e-09					-15.3			-11			4.32			0.872
SQ	PEG10	4.38e-08	5.05667e-08	8.93887e-09	50.5667	8.93887	-10.4	-10.6667	0.46188	-10	-10.4	0.69282	0.331	0.696667	0.542517	0.845	0.872667	0.0688065		<0.0001	****	0.0406	*	<0.0001	****	<0.0001	****
SQ	PEG10	4.72e-08					-10.4			-10			0.439			0.951
SQ	PEG10	6.07e-08					-11.2			-11.2			1.32			0.822
N	PEG10	7.88e-08	6.96e-08	1.11499e-08	69.6	11.1499	-9.47	-9.54	0.379868	-9.69	-9.77	0.0984886	-0.223	-0.231333	0.446558	0.891	0.977	0.0744782		<0.0001	****	0.0006	***	<0.0001	****	<0.0001	****
N	PEG10	5.72e-08					-9.2			-9.88			-0.682			1.02
N	PEG10	7.28e-08					-9.95			-9.74			0.211			1.02
RR	PEG10	4.4e-08	4.71333e-08	8.16415e-09	47.1333	8.16415	-18.3	-18.7333	0.51316	-9.95	-9.98	0.108167	8.29	8.74333	0.465439	0.807	0.912333	0.308782		0.0001	***	0.0026	**	<0.0001	****	<0.0001	****
RR	PEG10	4.1e-08					-19.3			-10.1			9.22			0.67
RR	PEG10	5.64e-08					-18.6			-9.89			8.72			1.26
R479	PEG10	4.1e-09	5.82e-09	2.07181e-09	5.82	2.07181	-15.8	-15.9333	0.152753	-11.4	-11.2333	0.208167	4.4	4.68	0.355528	0.682	0.768333	0.0755006		0.9996	ns	0.9989	ns	0.6177	ns	0.8519	ns
R479	PEG10	8.12e-09					-16.1			-11			5.08			0.801
R479	PEG10	5.24e-09					-15.9			-11.3			4.56			0.822
R480	PEG10	4.08e-08	4.67667e-08	6.81934e-09	46.7667	6.81934	-13.8	-13.4333	0.404145	-10.1	-10.0033	0.0950438	3.68	3.41333	0.347755	0.654	0.817667	0.192666		0.0001	***	0.0026	**	0.0001	***	0.0489	*
R480	PEG10	4.53e-08					-13			-10			3.02			0.769
R480	PEG10	5.42e-08					-13.5			-9.91			3.54			1.03

## Sheet: Figure 5a-d
Figure 5a								Figure 5b								Figure 5c								Figure 5d
OC2								OC2SQ								OC2N								OC2RR
Time (seconds)	Concentrations							Time (seconds)	Concentrations							Time (seconds)	Concentrations							Time (seconds)	Concentrations
	275 nM	225 nM	175 nM	125 nM	75 nM	0 nM			275 nM	225 nM	175 nM	125 nM	75 nM	0 nM			275 nM	225 nM	175 nM	125 nM	75 nM	0 nM			275 nM	225 nM	175 nM	125 nM	75 nM	0 nM
0	0.00317078	0.00571418	0.00292982	0.00144919	0.00245141	0		0	-0.00586406	-0.00302977	-0.00819674	0.00242444	0.00231987	0		0.2	0.00289131	0.00128961	-7.09e-06	-0.0012038	0.00520408	0		0	-0.00058615	-0.00322777	0.00913593	-0.00409057	0.00334106	0
0.2	0.00847088	0.0163514	0.00556255	0.00835743	0.006352	0		0.2	0.00412347	0.00037896	-0.00419798	-0.00054035	0.00058359	0		0.4	0.0225747	0.00836939	0.00237197	6.244e-05	0.00881374	0		0.2	-0.00111311	-1.138e-05	0.00634906	-0.00227697	0.00758765	0
0.4	0.00897985	0.00669717	0.00416822	0.00929161	0.00273918	0		0.4	0.00109073	-0.00807405	-0.00498894	-0.00538997	-0.00782179	0		0.6	0.0207389	0.00761766	-0.00470059	-0.00324073	-0.0055207	0		0.4	-0.00514674	0.00336862	0.00644866	-0.00704677	-0.00659587	0
0.6	0.00603038	0.00607049	0.00061543	0.00200209	0.00141751	0		0.6	0.020668	0.00703399	-0.00153205	0.00078233	-0.00592673	0		0.8	0.0379147	0.027156	0.0104221	0.00240502	0.00058216	0		0.6	0.00328857	0.00683392	0.00689415	-0.00728072	-0.00348647	0
0.8	0.0185288	0.0183266	0.00603134	0.00892701	0.00593822	0		0.8	0.0383649	0.0207958	0.00994608	0.00491454	0.00065482	0		1	0.0411588	0.0230798	0.0096838	0.0037773	-0.00044798	0		0.8	0.0208093	0.0117041	0.0171394	-0.00716926	0.0015264	0
1	0.00812656	0.00719535	0.00200845	0.00028786	-0.00657726	0		1	0.0427624	0.0174721	0.00518588	0.00506976	-0.0109655	0		1.2	0.0476623	0.0212785	0.00354404	-0.00527468	-0.00994378	0		1	0.0256098	0.0175175	0.0133772	-0.00648703	-0.0035254	0
1.2	0.00880664	0.00459313	0.00038959	-0.00270609	-0.00759316	0		1.2	0.0476762	0.02959	0.00468913	0.00501617	-0.00522667	0		1.4	0.0724679	0.0460582	0.0118294	0.00866851	-0.00631392	0		1.2	0.0329426	0.0272145	0.0201773	-0.00397768	-0.005174	0
1.4	0.0153963	0.0181851	0.00218625	0.00291517	0.00994628	0		1.4	0.0738532	0.0415465	0.0227387	0.0136401	0.00025529	0		1.6	0.0825516	0.0469832	0.0249873	0.00883452	-0.00063878	0		1.4	0.0445996	0.0334774	0.0267502	-0.0010633	-0.00331457	0
1.6	0.0186018	0.0156813	0.00553824	0.00366601	0.00266337	0		1.6	0.0793866	0.0478148	0.027868	0.0134983	-0.00429826	0		1.8	0.0953323	0.0617085	0.0328637	0.0130236	0.00719935	0		1.6	0.0685775	0.0428715	0.0341942	0.00480823	0.00020479	0
1.8	0.0154543	0.0164715	-0.00366632	-0.00413928	-0.0110917	0		1.8	0.0894448	0.0590793	0.0277385	0.00852206	0.00325126	0		2	0.109384	0.072101	0.0390797	0.018633	0.0029037	0		1.8	0.071157	0.0511332	0.03954	0.00935154	0.00546412	0
2	0.0309337	0.0283486	0.00840767	0.00502017	0.00484508	0		2	0.109368	0.0707343	0.0409049	0.0167328	0.00485724	0		2.2	0.123723	0.0731183	0.0374227	0.00740341	-0.00192892	0		2	0.0764695	0.0582426	0.0441424	0.00557218	-0.00072624	0
2.2	0.0263275	0.0310774	0.0124554	0.00818672	0.00313192	0		2.2	0.115651	0.0662329	0.0382789	0.0158747	-0.00744211	0		2.4	0.127386	0.0809381	0.0413268	0.0141062	-0.00372773	0		2.2	0.0959888	0.0594535	0.0457908	0.00141071	-0.00446929	0
2.4	0.0239093	0.00964212	0.00382806	-0.00447158	-0.00310791	0		2.4	0.128214	0.0811334	0.0475783	0.0143053	-0.00311881	0		2.6	0.138957	0.0918886	0.0477617	0.0142452	-0.001091	0		2.4	0.108862	0.0725858	0.0464967	0.0132801	0.00746726	0
2.6	0.0305613	0.0281755	0.00716389	0.00539442	0.00103389	0		2.6	0.145226	0.0917935	0.0512489	0.0255415	0.00092822	0		2.8	0.160357	0.102479	0.0585249	0.0231388	0.000211	0		2.6	0.114084	0.0819755	0.0577113	0.0129446	0.00619189	0
2.8	0.0333223	0.0257648	0.0049373	0.00041457	-0.00150157	0		2.8	0.164436	0.107721	0.0675114	0.037375	0.00469584	0		3	0.175564	0.116516	0.0659155	0.0324114	0.00270421	0		2.8	0.127604	0.0919644	0.0637743	0.0156514	0.00443051	0
3	0.0290429	0.00995028	-0.00122522	-0.00966409	-0.00804341	0		3	0.174256	0.108129	0.0630013	0.0273394	-0.00072974	0		3.2	0.18571	0.12395	0.0779473	0.0317435	0.00410307	0		3	0.14882	0.104991	0.0701312	0.0266051	0.00822227	0
3.2	0.0431507	0.034422	0.00863851	-0.00091508	-0.00306237	0		3.2	0.18605	0.127272	0.0727256	0.0399869	0.00150371	0		3.4	0.204309	0.131264	0.0804359	0.0371433	0.00756902	0		3.2	0.158873	0.113678	0.0743582	0.0292847	0.0127835	0
3.4	0.0470682	0.04097	0.0153192	0.0102738	-0.00267756	0		3.4	0.205294	0.132943	0.0803155	0.0386352	0.00587851	0		3.6	0.213409	0.138677	0.0774723	0.0281402	0.00133229	0		3.4	0.159384	0.110299	0.0747279	0.0231201	-0.00135859	0
3.6	0.0438641	0.0229793	0.00434829	-0.00018124	-0.00707353	0		3.6	0.21692	0.139479	0.0885382	0.0482225	0.0120428	0		3.8	0.229041	0.156268	0.0888765	0.0392209	0.0054915	0		3.6	0.180636	0.130543	0.091478	0.0331552	0.00212072	0
3.8	0.0578333	0.0372375	0.0112418	0.00324204	-0.00401945	0		3.8	0.238391	0.154722	0.0972488	0.0491211	0.0103811	0		4	0.238595	0.158245	0.0976683	0.0431316	0.0111439	0		3.8	0.190478	0.13529	0.0893333	0.0324293	0.00410323	0
4	0.0600896	0.0366193	0.015161	0.00410124	0.00268578	0		4	0.236467	0.159725	0.0945314	0.0508123	0.00994849	0		4.2	0.258485	0.174054	0.105604	0.0486045	0.0153729	0		4	0.204442	0.140863	0.0923589	0.0305133	0.0124771	0
4.2	0.0546302	0.034591	0.00171591	-0.00175635	-0.0102265	0		4.2	0.247118	0.166972	0.102779	0.0518733	0.0106049	0		4.4	0.272651	0.186666	0.10658	0.0516872	0.00800246	0		4.2	0.214652	0.156193	0.107266	0.0412956	0.0154401	0
4.4	0.0620279	0.043649	0.00935657	-0.00293348	-0.00626809	0		4.4	0.264788	0.177116	0.110694	0.0517187	0.00657219	0		4.6	0.290648	0.194882	0.122759	0.060113	0.0130401	0		4.4	0.228222	0.162297	0.105066	0.0460077	0.00851224	0
4.6	0.0865596	0.0545229	0.02689	0.0171545	0.00680702	0		4.6	0.286275	0.192041	0.121841	0.0610285	0.0202348	0		4.8	0.295007	0.195657	0.123891	0.0565307	0.0154932	0		4.6	0.256787	0.17049	0.118487	0.0498553	0.0196046	0
4.8	0.0644572	0.0415028	0.00923211	-0.00055013	-0.00933881	0		4.8	0.286624	0.19099	0.113659	0.0606323	0.00893802	0		5	0.314473	0.211126	0.122888	0.064052	0.0142487	0		4.8	0.254661	0.185049	0.123458	0.0456855	0.0188448	0
5	0.0797358	0.0542535	0.0189548	0.00475665	-0.00387789	0		5	0.302906	0.205213	0.128793	0.065912	0.0161113	0		5.2	0.32772	0.223273	0.133082	0.0641304	0.0148502	0		5	0.269728	0.196225	0.132141	0.0562165	0.0171806	0
5.2	0.0896611	0.0646089	0.0287462	0.0177084	0.00314539	0		5.2	0.324493	0.220541	0.144354	0.07738	0.0204558	0		5.4	0.342685	0.231478	0.13387	0.0674525	0.00950647	0		5.2	0.281288	0.19707	0.130929	0.0500284	0.0137942	0
5.4	0.0881441	0.0437937	0.0214981	0.00353565	-0.00502796	0		5.4	0.328663	0.223813	0.137195	0.0632273	0.0177064	0		5.6	0.355106	0.239605	0.145782	0.0716216	0.0207862	0		5.4	0.299821	0.211201	0.143212	0.0632318	0.022814	0
5.6	0.0919311	0.0595089	0.0121554	0.00447812	-0.00856252	0		5.6	0.344623	0.238623	0.146805	0.0786125	0.0275846	0		5.8	0.367401	0.24706	0.147627	0.0767938	0.0173444	0		5.6	0.309066	0.227566	0.148726	0.0678853	0.0310023	0
5.8	0.0971888	0.0674797	0.0281385	0.0103965	-0.00327153	0		5.8	0.357569	0.244459	0.154467	0.083415	0.0207437	0		6	0.380537	0.255833	0.15385	0.075574	0.011759	0		5.8	0.324871	0.230007	0.15578	0.0694934	0.0283268	0
6	0.101274	0.0654227	0.0234833	0.00955161	0.00060271	0		6	0.370748	0.248091	0.156183	0.0794078	0.0202476	0		6.2	0.393658	0.268837	0.172173	0.0820439	0.0140278	0		6	0.341142	0.237015	0.161091	0.0741852	0.024831	0
6.2	0.10717	0.0703191	0.0241049	0.00953975	-0.00307554	0		6.2	0.389626	0.262512	0.170497	0.0918934	0.0296522	0		6.4	0.409105	0.274364	0.171397	0.0890186	0.0183459	0		6.2	0.357462	0.247439	0.164555	0.0820696	0.0340885	0
6.4	0.123895	0.0844959	0.0358838	0.0200411	0.00563931	0		6.4	0.401624	0.273204	0.174224	0.093258	0.0243527	0		6.6	0.424301	0.289604	0.17644	0.0896085	0.0233524	0		6.4	0.36282	0.258706	0.177094	0.0810695	0.0348748	0
6.6	0.117673	0.0710905	0.0305982	0.00835254	-0.00338299	0		6.6	0.413452	0.283715	0.179021	0.0954241	0.0297083	0		6.83	0.443073	0.304397	0.182955	0.0953381	0.0181666	0		6.6	0.376885	0.274411	0.185895	0.0808437	0.0299592	0
6.8	0.124205	0.0760264	0.0246477	0.00899216	-0.00499797	0		6.8	0.419354	0.28956	0.186215	0.09152	0.0257342	0		7	0.455339	0.308161	0.19416	0.0931051	0.0252999	0		6.8	0.392142	0.27238	0.186532	0.0827104	0.0252994	0
7	0.14116	0.0896209	0.0419772	0.0187363	0.00308209	0		7	0.441094	0.305084	0.18969	0.102551	0.031368	0		7.2	0.465023	0.317063	0.19719	0.0990588	0.0245388	0		7	0.406654	0.287425	0.189539	0.087598	0.0346429	0
7.2	0.145756	0.0869536	0.0376163	0.0124951	0.00138055	0		7.2	0.444168	0.302596	0.189497	0.0941642	0.0255538	0		7.4	0.484919	0.322856	0.198889	0.100353	0.0300109	0		7.2	0.413688	0.29817	0.200542	0.0907522	0.0382494	0
7.4	0.14557	0.0847151	0.0370216	0.012778	-0.00358416	0		7.4	0.462495	0.320264	0.202468	0.103526	0.0303565	0		7.6	0.497442	0.337268	0.212291	0.105504	0.0216879	0		7.4	0.431991	0.306017	0.211363	0.09756	0.0402214	0
7.6	0.160519	0.101782	0.0480368	0.0247613	0.00854349	0		7.6	0.478715	0.325924	0.207003	0.109665	0.0338808	0		7.8	0.512445	0.348853	0.216625	0.114186	0.0316546	0		7.6	0.451046	0.319291	0.213896	0.101948	0.0427499	0
7.8	0.158651	0.0929101	0.0392559	0.0171913	-0.00434608	0		7.8	0.492476	0.339791	0.21472	0.116105	0.0420608	0		8	0.516385	0.347	0.211829	0.10487	0.0245634	0		7.8	0.462674	0.32708	0.218953	0.103867	0.0382819	0
8	0.167103	0.100725	0.0417085	0.018616	-0.00454223	0		8	0.499519	0.347344	0.222896	0.116851	0.0438454	0		8.2	0.539809	0.369541	0.224338	0.120519	0.0247855	0		8	0.466101	0.335899	0.226223	0.109836	0.0445747	0
8.2	0.175063	0.112663	0.0478143	0.0262212	0.00432758	0		8.2	0.5198	0.358407	0.238838	0.123395	0.0416737	0		8.4	0.555539	0.378863	0.2381	0.124542	0.0354543	0		8.2	0.485789	0.34677	0.233477	0.112686	0.0479679	0
8.4	0.184242	0.117406	0.0508581	0.0307177	0.00375187	0		8.4	0.535692	0.364898	0.235961	0.126827	0.0407967	0		8.6	0.563244	0.379253	0.23798	0.116993	0.0381594	0		8.4	0.508859	0.357192	0.233538	0.115359	0.0442126	0
8.6	0.179658	0.111213	0.0453255	0.016719	-0.00280375	0		8.6	0.536529	0.370828	0.237616	0.121601	0.0419396	0		8.8	0.58272	0.393823	0.247768	0.125071	0.0370983	0		8.6	0.514524	0.364077	0.245655	0.120201	0.050219	0
8.8	0.197069	0.127274	0.0522124	0.0268315	0.00597149	0		8.8	0.554016	0.379662	0.246851	0.129475	0.0403757	0		9	0.59369	0.40366	0.252777	0.131941	0.0339748	0		8.8	0.51343	0.368709	0.242154	0.114209	0.0438416	0
9	0.208041	0.129271	0.0647189	0.0316825	0.0103235	0		9	0.571571	0.393932	0.256844	0.13107	0.0360383	0		9.2	0.611721	0.409779	0.260598	0.129577	0.038687	0		9	0.536634	0.377088	0.261711	0.121803	0.0473918	0
9.2	0.198095	0.113435	0.0558086	0.0163164	0.00436532	0		9.2	0.577268	0.400249	0.254526	0.135573	0.0429762	0		9.4	0.629387	0.420844	0.270408	0.139743	0.0418975	0		9.2	0.559474	0.394307	0.263505	0.131278	0.0502494	0
9.4	0.215036	0.131369	0.0569576	0.0246673	-0.00325108	0		9.4	0.592363	0.410034	0.263958	0.139784	0.0451576	0		9.6	0.643331	0.437686	0.280022	0.151999	0.0509138	0		9.4	0.558313	0.397166	0.267843	0.129319	0.0535282	0
9.6	0.221165	0.14145	0.0653554	0.0280885	0.00723415	0		9.6	0.610159	0.421705	0.27055	0.145735	0.0456272	0		9.8	0.64984	0.443452	0.276579	0.142756	0.0397596	0		9.6	0.577701	0.413337	0.27765	0.138912	0.0526366	0
9.8	0.225513	0.135225	0.0583084	0.0242719	0.00078248	0		9.8	0.622466	0.422773	0.274786	0.141814	0.0501072	0		10	0.66492	0.456931	0.29064	0.147822	0.039631	0		9.8	0.59062	0.418965	0.284649	0.139267	0.0488341	0
10	0.246851	0.148653	0.0714172	0.035011	0.00116079	0		10	0.637767	0.440527	0.282567	0.14897	0.053009	0		10.2	0.68069	0.462762	0.290054	0.151151	0.0402777	0		10	0.610226	0.435568	0.292524	0.148814	0.0586614	0
10.2	0.249293	0.153861	0.0760735	0.044393	0.00593387	0		10.2	0.652243	0.447074	0.29441	0.159486	0.0520892	0		10.4	0.689519	0.470555	0.295154	0.148349	0.0399741	0		10.2	0.617911	0.443555	0.303937	0.157211	0.0610227	0
10.44	0.259468	0.155838	0.0712314	0.0372703	0.00974052	0		10.4	0.660495	0.456252	0.295672	0.158627	0.0567979	0		10.6	0.714755	0.479151	0.301579	0.156646	0.0419807	0		10.4	0.622051	0.445852	0.300458	0.145072	0.0543024	0
10.6	0.264902	0.159409	0.0787007	0.033189	0.00564127	0		10.6	0.683242	0.465218	0.301941	0.162424	0.0540233	0		10.8	0.733104	0.492713	0.316923	0.16677	0.0475053	0		10.6	0.644527	0.456127	0.311082	0.154249	0.0604783	0
10.8	0.273209	0.170968	0.0825087	0.0381895	0.0104885	0		10.8	0.6949	0.47642	0.309993	0.163818	0.0562325	0		11	0.745151	0.505245	0.321506	0.170772	0.0555773	0		10.8	0.66481	0.471202	0.316305	0.161157	0.0672285	0
11	0.275509	0.16549	0.0715317	0.0279472	0.00097477	0		11	0.698071	0.484842	0.308172	0.164979	0.054575	0		11.2	0.757458	0.513811	0.330267	0.170812	0.0492532	0		11	0.675036	0.479301	0.326175	0.160887	0.0652082	0
11.2	0.287019	0.170228	0.0731403	0.0356505	0.00535576	0		11.2	0.716167	0.494566	0.320201	0.170946	0.062499	0		11.4	0.77628	0.531543	0.331033	0.176442	0.0545965	0		11.2	0.68231	0.489703	0.333201	0.168643	0.0599281	0
11.4	0.296685	0.179925	0.08596	0.0402905	0.01137	0		11.4	0.743405	0.504685	0.331972	0.178345	0.0610039	0		11.6	0.784325	0.530956	0.334189	0.176739	0.055378	0		11.4	0.699155	0.498033	0.335125	0.165963	0.0701615	0
11.6	0.302574	0.179995	0.0809781	0.0355265	0.00674587	0		11.6	0.747803	0.516037	0.335916	0.178532	0.0633195	0		11.8	0.798842	0.539557	0.3441	0.176367	0.0504627	0		11.6	0.717887	0.508748	0.340509	0.172136	0.073815	0
11.8	0.315166	0.193564	0.0818379	0.0353658	0.00369286	0		11.8	0.753121	0.52755	0.339485	0.181183	0.0652912	0		12	0.818325	0.556808	0.350022	0.183796	0.0536247	0		11.8	0.718942	0.511303	0.339634	0.17328	0.0668591	0
12	0.327879	0.203844	0.102327	0.0521382	0.0138059	0		12	0.770583	0.53704	0.350849	0.1898	0.0683437	0		12.2	0.828528	0.561211	0.354803	0.182351	0.0550854	0		12	0.741896	0.532145	0.360271	0.186714	0.0769535	0
12.2	0.328927	0.192306	0.0934675	0.0397447	0.00756257	0		12.2	0.788756	0.538761	0.346614	0.187812	0.0669172	0		12.4	0.849972	0.577061	0.372799	0.198388	0.0626205	0		12.2	0.762033	0.539066	0.360997	0.183658	0.077561	0
12.4	0.332687	0.201574	0.0934732	0.0413208	0.0045663	0		12.4	0.794313	0.548838	0.357996	0.193399	0.0705449	0		12.6	0.863271	0.584805	0.374937	0.197312	0.064293	0		12.4	0.772535	0.544403	0.36968	0.193457	0.0818136	0
12.6	0.361936	0.218677	0.110572	0.0586034	0.0145503	0		12.6	0.804692	0.562543	0.361209	0.199129	0.0748692	0		12.8	0.875949	0.59693	0.377605	0.202622	0.0598603	0		12.6	0.778654	0.559672	0.378533	0.19447	0.0861301	0
12.8	0.362059	0.212478	0.102545	0.0476039	0.00774961	0		12.8	0.823167	0.568698	0.369469	0.20251	0.0681008	0		13	0.88976	0.601444	0.38055	0.199377	0.053942	0		12.81	0.787797	0.564894	0.388745	0.193927	0.0796045	0
13	0.361679	0.211719	0.100212	0.0456745	0.00165467	0		13	0.831833	0.575284	0.374898	0.201514	0.0711047	0		13.2	0.908364	0.610786	0.390133	0.208048	0.0600687	0		13	0.815549	0.57425	0.388798	0.20776	0.0838614	0
13.2	0.375486	0.229971	0.109098	0.0526682	0.0110985	0		13.2	0.852355	0.590862	0.381012	0.209707	0.071739	0		13.4	0.925796	0.625368	0.394647	0.208611	0.0670102	0		13.2	0.815614	0.57978	0.391023	0.202918	0.086782	0
13.4	0.388691	0.230607	0.112354	0.0526708	0.0114589	0		13.4	0.860253	0.595846	0.389299	0.210349	0.0702926	0		13.6	0.937752	0.637733	0.403843	0.21551	0.0655416	0		13.4	0.826715	0.59314	0.39964	0.200806	0.0871811	0
13.6	0.394848	0.23189	0.108426	0.0507091	0.00555729	0		13.6	0.872684	0.60914	0.391202	0.209541	0.077526	0		13.8	0.95873	0.65044	0.411381	0.20983	0.0705115	0		13.6	0.852494	0.612561	0.410527	0.21514	0.0910734	0
13.8	0.414978	0.252338	0.128487	0.0591909	0.0216247	0		13.8	0.892723	0.617764	0.404731	0.221519	0.0747331	0		14	0.968969	0.656056	0.414786	0.217621	0.0701983	0		13.8	0.860958	0.615388	0.413161	0.213936	0.086156	0
14	0.417323	0.250188	0.123641	0.0545241	0.0137762	0		14	0.904625	0.631313	0.407772	0.227291	0.0841581	0		14.2	0.982194	0.664765	0.425516	0.228931	0.0723017	0		14.01	0.873613	0.621015	0.418475	0.220506	0.0923918	0
14.2	0.420947	0.253415	0.129967	0.0589667	0.0141084	0		14.2	0.911739	0.632122	0.41282	0.228261	0.0797766	0		14.4	0.997265	0.676404	0.43044	0.227472	0.0679018	0		14.2	0.879272	0.628243	0.428239	0.218644	0.0886743	0
14.4	0.447425	0.264634	0.133761	0.0661853	0.0270082	0		14.4	0.935338	0.646076	0.422093	0.228637	0.0841605	0		14.6	1.01687	0.684566	0.433005	0.229229	0.0743734	0		14.4	0.904778	0.645803	0.437316	0.230656	0.0946806	0
14.6	0.441432	0.258399	0.13226	0.0602741	0.0105502	0		14.6	0.948317	0.65953	0.42903	0.23442	0.0824345	0		14.8	1.0287	0.688192	0.438893	0.235835	0.0742449	0		14.6	0.929947	0.656859	0.443141	0.233094	0.0994124	0
14.8	0.451661	0.267856	0.136055	0.063546	0.0161988	0		14.8	0.956694	0.665063	0.428704	0.236887	0.0907947	0		15	1.05162	0.703133	0.449883	0.240424	0.0720426	0		14.8	0.926304	0.665518	0.451449	0.231821	0.100917	0
15	0.465666	0.276226	0.131677	0.0617531	0.0208135	0		15	0.965519	0.667911	0.435901	0.238097	0.0804705	0		15.2	1.05629	0.714783	0.456534	0.236968	0.0707824	0		15	0.936296	0.669157	0.454866	0.237874	0.094795	0
15.2	0.483061	0.292859	0.144386	0.0717578	0.0241899	0		15.2	0.978712	0.672324	0.437385	0.234343	0.0764925	0		15.4	1.07567	0.72373	0.457059	0.241139	0.076767	0		15.21	0.96017	0.683765	0.460189	0.237367	0.0960571	0
15.4	0.483211	0.280937	0.137406	0.065292	0.0130848	0		15.4	0.99662	0.687245	0.442818	0.237688	0.086804	0		15.6	1.09824	0.738303	0.469232	0.254158	0.0794479	0		15.41	0.986329	0.69984	0.475203	0.253142	0.111337	0
15.6	0.500643	0.302649	0.144668	0.072082	0.0137329	0		15.6	1.01292	0.70358	0.461045	0.251717	0.0938376	0		15.8	1.11435	0.750811	0.477181	0.255038	0.0868686	0		15.6	0.980568	0.705765	0.466803	0.250727	0.106945	0
15.8	0.504233	0.306115	0.152749	0.0711958	0.0209614	0		15.8	1.02331	0.708901	0.464503	0.257529	0.0940325	0		16	1.12225	0.757853	0.482489	0.252941	0.0783384	0		15.8	0.992608	0.711911	0.482792	0.251536	0.103668	0
16	0.514761	0.301136	0.149037	0.0625823	0.0134284	0		16	1.03528	0.715339	0.465205	0.245135	0.0889371	0		16.2	1.14495	0.76754	0.49216	0.26182	0.0818053	0		16	1.01783	0.721539	0.484263	0.259542	0.110467	0
16.2	0.532011	0.323385	0.161403	0.0732591	0.0205504	0		16.2	1.05582	0.728272	0.477088	0.261633	0.0991902	0		16.4	1.163	0.781199	0.495925	0.269724	0.0912606	0		16.2	1.03567	0.734445	0.495777	0.263521	0.115976	0
16.4	0.543127	0.327678	0.163842	0.0825989	0.0234	0		16.4	1.06713	0.737431	0.481599	0.263928	0.0962091	0		16.6	1.18213	0.785908	0.50289	0.271223	0.0936722	0		16.4	1.03935	0.749672	0.498811	0.26015	0.117557	0
16.6	0.548719	0.320179	0.154055	0.0756195	0.0182785	0		16.6	1.07474	0.746931	0.491182	0.272108	0.10608	0		16.8	1.18715	0.798253	0.503432	0.26573	0.0824197	0		16.6	1.05371	0.749569	0.507473	0.267326	0.111735	0
16.8	0.558536	0.333095	0.16618	0.0705438	0.0174362	0		16.8	1.09783	0.757685	0.494346	0.267245	0.107001	0		17	1.20778	0.805954	0.513873	0.275435	0.0908687	0		16.8	1.06592	0.755542	0.506885	0.270438	0.11413	0
17	0.569058	0.34654	0.179644	0.0858838	0.02658	0		17	1.10651	0.761701	0.495668	0.267853	0.096828	0		17.2	1.2285	0.820104	0.52299	0.283503	0.0907587	0		17	1.08458	0.772795	0.515916	0.270079	0.117709	0
17.2	0.578049	0.342627	0.16724	0.0805476	0.0204679	0		17.2	1.11438	0.770827	0.504529	0.274856	0.0988841	0		17.4	1.24124	0.826232	0.529896	0.271988	0.0883598	0		17.2	1.09261	0.782439	0.529985	0.281016	0.121031	0
17.4	0.589228	0.346848	0.176046	0.0804791	0.0152523	0		17.4	1.13165	0.779612	0.518093	0.282255	0.106935	0		17.6	1.25892	0.843584	0.533147	0.284412	0.0948843	0		17.4	1.10507	0.787847	0.530839	0.279459	0.113008	0
17.6	0.610844	0.372336	0.188208	0.0961004	0.0307273	0		17.6	1.1528	0.796376	0.523307	0.28566	0.109725	0		17.8	1.27229	0.845179	0.534084	0.284609	0.0943519	0		17.6	1.1301	0.806656	0.544419	0.287116	0.126927	0
17.8	0.608237	0.368845	0.181662	0.0849172	0.0218037	0		17.8	1.15965	0.797557	0.522724	0.284641	0.101561	0		18	1.28873	0.855394	0.541361	0.288154	0.0948843	0		17.8	1.13423	0.807544	0.547342	0.292192	0.124231	0
18	0.620755	0.372163	0.184967	0.0820421	0.0151479	0		18	1.16614	0.8069	0.527279	0.28576	0.106666	0		18.2	1.30515	0.875641	0.547647	0.291106	0.0913944	0		18	1.14123	0.814583	0.546278	0.291605	0.123018	0
18.2	0.636432	0.380377	0.190713	0.0926711	0.0306223	0		18.2	1.18987	0.820038	0.541025	0.294708	0.105529	0		18.4	1.32111	0.882564	0.560867	0.300246	0.0987774	0		18.2	1.15719	0.828458	0.556037	0.294266	0.123087	0
18.4	0.639496	0.382071	0.19565	0.0892293	0.0208374	0		18.4	1.2107	0.831004	0.548888	0.302176	0.120922	0		18.6	1.33758	0.891508	0.567222	0.300901	0.101261	0		18.4	1.1863	0.838887	0.560005	0.302003	0.125626	0
18.6	0.6552	0.396018	0.195701	0.0875793	0.0257012	0		18.6	1.2107	0.839698	0.543598	0.299654	0.110767	0		18.8	1.35636	0.90333	0.569849	0.301716	0.0955694	0		18.6	1.18445	0.853568	0.572243	0.303617	0.131187	0
18.8	0.669861	0.402844	0.206	0.0966109	0.0328198	0		18.8	1.23326	0.849404	0.560525	0.311082	0.11514	0		19	1.37277	0.911877	0.580647	0.307616	0.0973908	0		18.8	1.20045	0.859636	0.574846	0.306521	0.131273	0
19	0.685865	0.397613	0.210252	0.101408	0.0296782	0		19	1.23344	0.851092	0.558824	0.30466	0.109267	0		19.2	1.3902	0.923152	0.584317	0.307958	0.100519	0		19	1.21499	0.866298	0.583656	0.311614	0.128041	0
19.2	0.690797	0.410621	0.209292	0.0963958	0.0273988	0		19.2	1.25287	0.861321	0.562592	0.30948	0.119026	0		19.4	1.40144	0.929834	0.589266	0.314025	0.102269	0		19.2	1.23888	0.880286	0.588165	0.319296	0.140377	0
19.4	0.708055	0.433007	0.219465	0.108975	0.0335622	0		19.4	1.27672	0.879297	0.580423	0.318186	0.119008	0		19.6	1.42478	0.944442	0.600663	0.318916	0.100104	0		19.4	1.24679	0.893576	0.596996	0.318874	0.137059	0
19.6	0.711968	0.425095	0.217029	0.0993294	0.0312869	0		19.6	1.27495	0.881427	0.578511	0.31914	0.114364	0		19.8	1.44023	0.961297	0.60833	0.322352	0.104367	0		19.6	1.25677	0.901554	0.600477	0.323465	0.142961	0
19.8	0.721951	0.427131	0.215566	0.0980379	0.0216624	0		19.8	1.28813	0.887839	0.584333	0.313823	0.117507	0		20	1.46079	0.969775	0.619893	0.330976	0.109751	0		19.8	1.2778	0.916918	0.611798	0.333098	0.138629	0
20	0.740756	0.449654	0.230719	0.105745	0.0342992	0		20	1.31307	0.901445	0.594043	0.3203	0.116201	0		20.2	1.47515	0.974506	0.623085	0.333861	0.113411	0		20	1.28887	0.918103	0.618504	0.3298	0.138118	0
20.2	0.746917	0.450987	0.230117	0.106851	0.0291237	0		20.2	1.32698	0.917098	0.600436	0.32917	0.127473	0		20.4	1.48994	0.985965	0.625365	0.334196	0.111469	0		20.2	1.29518	0.930117	0.6218	0.331113	0.14316	0
20.4	0.754242	0.447214	0.227201	0.104156	0.028645	0		20.4	1.33111	0.924438	0.607598	0.329453	0.123385	0		20.6	1.51034	0.995372	0.632596	0.337532	0.107798	0		20.4	1.31036	0.93838	0.62918	0.335434	0.136335	0
20.6	0.77496	0.465265	0.238203	0.111164	0.0328188	0		20.6	1.35498	0.927382	0.613685	0.333568	0.125016	0		20.8	1.52125	1.00511	0.637917	0.337644	0.114341	0		20.6	1.32574	0.939382	0.629988	0.338774	0.140052	0
20.8	0.776786	0.46698	0.237381	0.109704	0.0302716	0		20.8	1.37108	0.946421	0.621613	0.33823	0.134143	0		21	1.5375	1.01734	0.649463	0.347535	0.112529	0		20.8	1.34427	0.957316	0.642824	0.341596	0.141816	0
21	0.790519	0.468959	0.242045	0.109656	0.028931	0		21	1.36943	0.943214	0.615477	0.339609	0.12709	0		21.2	1.55613	1.0304	0.652573	0.348313	0.109065	0		21	1.34955	0.966503	0.651621	0.351708	0.152816	0
21.2	0.808753	0.493982	0.251711	0.120004	0.0392505	0		21.2	1.39364	0.962118	0.634607	0.345692	0.131622	0		21.4	1.57917	1.04489	0.66324	0.353522	0.11792	0		21.2	1.36834	0.979171	0.657381	0.35892	0.152282	0
21.4	0.823749	0.499359	0.259939	0.126171	0.0432038	0		21.4	1.41104	0.968131	0.641877	0.346718	0.131565	0		21.6	1.5892	1.04351	0.667325	0.356909	0.115871	0		21.4	1.38719	0.987294	0.663848	0.361635	0.154016	0
21.6	0.820967	0.495163	0.253951	0.116568	0.0332627	0		21.6	1.4252	0.977396	0.637374	0.349107	0.131424	0		21.8	1.60836	1.06324	0.672105	0.361178	0.115969	0		21.61	1.397	0.999197	0.665341	0.36545	0.154301	0
21.8	0.83756	0.50697	0.257679	0.123232	0.038879	0		21.8	1.43963	0.986365	0.646832	0.357024	0.136436	0		22	1.62518	1.07526	0.676422	0.361486	0.114534	0		21.8	1.40436	1.00978	0.672795	0.36065	0.156691	0
22	0.856244	0.515722	0.269447	0.130653	0.0483272	0		22	1.44834	0.990661	0.651335	0.35644	0.131713	0		22.2	1.63842	1.08178	0.679265	0.361878	0.115323	0		22	1.42279	1.02157	0.684891	0.364874	0.152845	0
22.2	0.856155	0.512266	0.264962	0.121192	0.0299969	0		22.2	1.46168	1.00174	0.658018	0.358425	0.131336	0		22.4	1.65653	1.09203	0.695457	0.374974	0.125255	0		22.2	1.44937	1.03507	0.699815	0.378801	0.171217	0
22.4	0.870436	0.529459	0.269059	0.125174	0.0354739	0		22.4	1.48373	1.02087	0.67164	0.368674	0.146741	0		22.6	1.67586	1.10875	0.700943	0.377494	0.125223	0		22.4	1.45473	1.04024	0.696636	0.37895	0.165191	0
22.6	0.888266	0.542087	0.280947	0.141843	0.0490294	0		22.6	1.48669	1.02495	0.66787	0.36607	0.139522	0		22.8	1.69328	1.11178	0.702997	0.375818	0.127092	0		22.6	1.45782	1.04715	0.70279	0.371669	0.156972	0
22.8	0.891919	0.530636	0.280775	0.128975	0.0369405	0		22.8	1.50289	1.03194	0.680407	0.3714	0.140922	0		23	1.70641	1.12561	0.708196	0.377919	0.123463	0		22.81	1.48227	1.06029	0.71337	0.384232	0.165028	0
23	0.907893	0.549668	0.284347	0.136168	0.0382821	0		23	1.52866	1.04583	0.687752	0.376378	0.147139	0		23.2	1.72955	1.14805	0.728245	0.393183	0.13452	0		23	1.49097	1.06075	0.707502	0.380008	0.162859	0
23.2	0.924604	0.567214	0.292	0.144485	0.0503949	0		23.2	1.5415	1.05572	0.692668	0.383765	0.145993	0		23.4	1.74235	1.15345	0.727499	0.386174	0.128131	0		23.21	1.50063	1.08109	0.718154	0.387148	0.170315	0
23.4	0.927374	0.557475	0.291049	0.133993	0.0390752	0		23.4	1.54664	1.06127	0.690716	0.381848	0.141591	0		23.6	1.75995	1.16494	0.732163	0.38761	0.131762	0		23.4	1.51753	1.08896	0.731693	0.396577	0.170214	0
23.6	0.936269	0.565058	0.292947	0.136513	0.0360767	0		23.6	1.56063	1.0731	0.709359	0.391735	0.14239	0		23.8	1.7716	1.1789	0.739761	0.392935	0.13974	0		23.6	1.53499	1.09652	0.734339	0.397258	0.168613	0
23.8	0.969212	0.594398	0.313656	0.146955	0.0491167	0		23.8	1.58169	1.08691	0.70973	0.392725	0.155575	0		24	1.79296	1.18602	0.752479	0.403008	0.129705	0		23.8	1.54889	1.10494	0.73785	0.404696	0.17407	0
24	0.957076	0.580398	0.299535	0.13553	0.0400965	0		24	1.58488	1.08955	0.707601	0.391073	0.153321	0		24.2	1.80936	1.1973	0.753613	0.398581	0.13814	0		24	1.56299	1.12335	0.753847	0.407683	0.17783	0
24.19	0.979781	0.588446	0.306572	0.140274	0.0428295	0		24.2	1.59883	1.10225	0.721315	0.401003	0.156829	0		24.4	1.82928	1.20999	0.762658	0.406078	0.137098	0		24.2	1.56732	1.12612	0.750656	0.408301	0.171631	0
24.39	0.992072	0.602523	0.318728	0.15308	0.0473427	0		24.4	1.62016	1.10678	0.734141	0.401924	0.154076	0		24.6	1.84513	1.22745	0.770446	0.415694	0.145219	0		24.4	1.58659	1.13864	0.759537	0.411361	0.174322	0
24.59	1.0006	0.60891	0.318436	0.150681	0.0457087	0		24.6	1.63353	1.11982	0.73321	0.399532	0.162232	0		24.8	1.85456	1.23052	0.776057	0.413957	0.140261	0		24.6	1.60775	1.14735	0.769103	0.413433	0.183433	0
24.79	1.00798	0.616589	0.316905	0.152576	0.0427443	0		24.8	1.64763	1.12607	0.736156	0.406542	0.157009	0		25	1.87567	1.24966	0.785877	0.421233	0.139137	0		24.8	1.61025	1.15139	0.773548	0.418656	0.179185	0
24.99	1.02961	0.62881	0.327639	0.157488	0.0510995	0		25	1.66083	1.1333	0.742091	0.414185	0.156214	0		25.2	1.89082	1.25711	0.787265	0.42062	0.142544	0		25	1.62678	1.16671	0.781012	0.427371	0.182092	0
25.19	1.03637	0.627919	0.33062	0.153075	0.0479795	0		25.2	1.67517	1.14559	0.751366	0.413738	0.157328	0		25.4	1.90649	1.26635	0.800391	0.423366	0.145943	0		25.2	1.65044	1.17859	0.790064	0.424979	0.184762	0
25.39	1.04397	0.637554	0.337613	0.154736	0.0498549	0		25.4	1.6846	1.15473	0.752319	0.41344	0.159658	0		25.6	1.92151	1.28081	0.800978	0.433374	0.146477	0		25.4	1.65429	1.19011	0.790155	0.430067	0.187055	0
25.59	1.06974	0.654788	0.345837	0.163437	0.0549688	0		25.6	1.70634	1.16764	0.769109	0.424011	0.165278	0		25.8	1.94531	1.29374	0.809816	0.434757	0.145312	0		25.6	1.66703	1.2005	0.801518	0.435747	0.186521	0
25.79	1.07105	0.657354	0.347936	0.159909	0.0499766	0		25.8	1.71742	1.17002	0.77589	0.425307	0.161744	0		26	1.95287	1.30516	0.823135	0.43817	0.149302	0		25.8	1.68065	1.21537	0.809853	0.43865	0.186672	0
25.99	1.07701	0.654918	0.345279	0.153442	0.0467009	0		26	1.73819	1.18264	0.776528	0.430113	0.16296	0		26.2	1.97465	1.318	0.827473	0.444015	0.153314	0		26	1.69682	1.21475	0.809604	0.43981	0.186712	0
26.19	1.10534	0.679646	0.357089	0.176071	0.0562594	0		26.2	1.76044	1.20159	0.785552	0.436156	0.172443	0		26.4	1.98724	1.32556	0.830102	0.443281	0.152109	0		26.2	1.70932	1.23286	0.821805	0.449955	0.195631	0
26.39	1.10926	0.685081	0.359695	0.171921	0.0563087	0		26.4	1.75661	1.20103	0.788575	0.433215	0.17082	0		26.6	1.99615	1.3342	0.835115	0.442086	0.144968	0		26.4	1.71501	1.2366	0.827574	0.44771	0.1904	0
26.59	1.11262	0.680637	0.357708	0.164104	0.0518719	0		26.6	1.77453	1.2084	0.792873	0.436978	0.170847	0		26.86	2.01428	1.35071	0.848701	0.438415	0.149358	0		26.6	1.73627	1.24722	0.825601	0.447045	0.187443	0
26.79	1.13786	0.702202	0.374411	0.178946	0.0605412	0		26.8	1.79034	1.21914	0.804494	0.440161	0.166777	0		27.01	2.03067	1.36381	0.850225	0.456115	0.154336	0		26.8	1.75171	1.25492	0.836644	0.452856	0.194011	0
26.99	1.14378	0.70891	0.36901	0.179127	0.0513781	0		27	1.81013	1.23135	0.810977	0.44585	0.175494	0		27.2	2.05185	1.37096	0.858895	0.46015	0.156644	0		27	1.76074	1.26501	0.846611	0.458105	0.199357	0
27.19	1.1543	0.707999	0.374065	0.174445	0.0518645	0		27.2	1.81403	1.24089	0.815547	0.450113	0.171829	0		27.4	2.0675	1.38708	0.867073	0.462405	0.160022	0		27.2	1.77469	1.28232	0.856416	0.467633	0.200456	0
27.39	1.17669	0.729024	0.388192	0.183967	0.0648178	0		27.4	1.83556	1.25292	0.823674	0.451774	0.172021	0		27.6	2.07799	1.39429	0.874501	0.464689	0.161116	0		27.4	1.78947	1.29342	0.858567	0.472806	0.201608	0
27.59	1.18328	0.729943	0.392946	0.183983	0.0585143	0		27.6	1.85512	1.26327	0.823016	0.452111	0.174908	0		27.8	2.08464	1.40243	0.87448	0.459599	0.158588	0		27.6	1.80579	1.29372	0.864844	0.471364	0.205396	0
27.79	1.18664	0.726043	0.386863	0.179112	0.0499457	0		27.8	1.86005	1.26739	0.823357	0.448498	0.16874	0		28	2.10015	1.40767	0.874638	0.460781	0.148869	0		27.8	1.81577	1.30797	0.874249	0.47135	0.206907	0
27.99	1.20794	0.754101	0.401268	0.193018	0.0661844	0		28	1.87489	1.2827	0.841141	0.466954	0.18204	0		28.2	2.11782	1.42889	0.892536	0.473435	0.153573	0		28	1.82593	1.32008	0.882036	0.47325	0.206978	0
28.19	1.22468	0.765166	0.409547	0.196801	0.0708089	0		28.2	1.89608	1.28604	0.848581	0.471949	0.181562	0		28.4	2.13696	1.44783	0.9049	0.480566	0.17265	0		28.2	1.84474	1.32685	0.888818	0.483674	0.211455	0
28.39	1.22059	0.754153	0.397761	0.185527	0.0584881	0		28.4	1.89676	1.29102	0.839892	0.459788	0.179203	0		28.6	2.14833	1.44757	0.904397	0.483887	0.164474	0		28.4	1.86702	1.33718	0.887363	0.488586	0.212484	0
28.59	1.24088	0.76798	0.408597	0.18596	0.0559456	0		28.6	1.91957	1.30665	0.859211	0.473292	0.180664	0		28.8	2.16475	1.46417	0.912004	0.484139	0.1629	0		28.6	1.86648	1.34363	0.895965	0.485172	0.210629	0
28.79	1.25501	0.788277	0.418942	0.200349	0.0681646	0		28.8	1.93666	1.31868	0.861828	0.476985	0.187924	0		29	2.1757	1.47418	0.92265	0.486967	0.164427	0		28.8	1.87886	1.35655	0.899026	0.492678	0.213291	0
28.99	1.25479	0.773134	0.410265	0.188424	0.057637	0		29	1.94599	1.31845	0.866235	0.469851	0.174144	0		29.2	2.19375	1.48837	0.924559	0.489811	0.167161	0		29	1.9004	1.37012	0.911195	0.500885	0.212729	0
29.19	1.26669	0.790374	0.41648	0.189649	0.0571208	0		29.2	1.96587	1.332	0.87379	0.481202	0.191265	0		29.4	2.20524	1.49513	0.934934	0.49514	0.167093	0		29.2	1.91265	1.37437	0.915961	0.505433	0.218721	0
29.39	1.2939	0.812699	0.435668	0.201396	0.0693128	0		29.4	1.97084	1.34627	0.876623	0.48235	0.185577	0		29.6	2.22137	1.51331	0.939206	0.501533	0.174103	0		29.4	1.92187	1.38884	0.933276	0.503473	0.218584	0
29.59	1.29937	0.805549	0.43775	0.201582	0.0654236	0		29.6	1.99113	1.35324	0.886896	0.49213	0.189216	0		29.8	2.24033	1.52279	0.946435	0.503237	0.167258	0		29.6	1.92905	1.39411	0.934322	0.504244	0.214774	0
29.79	1.30851	0.809022	0.432639	0.198628	0.0608193	0		29.8	2.01111	1.36836	0.895428	0.493723	0.196847	0		30	2.25672	1.53911	0.961339	0.504474	0.172166	0		29.8	1.94651	1.4107	0.934258	0.509974	0.219868	0
29.99	1.33182	0.836433	0.446864	0.212154	0.0659394	0		30	2.02524	1.3686	0.897954	0.497697	0.190223	0		30.2	2.26801	1.54563	0.961893	0.520799	0.182697	0		30	1.96826	1.42316	0.944817	0.523419	0.232481	0
30.19	1.33547	0.829677	0.452012	0.209526	0.068307	0		30.2	2.02812	1.38195	0.906012	0.498518	0.19359	0		30.4	2.2768	1.5564	0.968416	0.511054	0.174098	0		30.2	1.96715	1.42725	0.958137	0.517888	0.225957	0
30.44	1.3479	0.839765	0.449775	0.210293	0.0692646	0		30.4	2.04572	1.39601	0.916521	0.50335	0.198607	0		30.6	2.29762	1.57237	0.977826	0.512474	0.173284	0		30.4	1.9855	1.44398	0.957502	0.529648	0.229565	0
30.6	1.37032	0.858308	0.466981	0.224413	0.0770082	0		30.6	2.06515	1.40467	0.920353	0.508292	0.198663	0		30.8	2.31117	1.58052	0.989259	0.519116	0.183044	0		30.6	2.00683	1.45023	0.961742	0.529988	0.230235	0
30.79	1.36701	0.851057	0.463504	0.213355	0.0696365	0		30.8	2.07279	1.40814	0.920219	0.504589	0.199166	0		31	2.32263	1.59878	0.994435	0.529683	0.186445	0		30.8	2.01221	1.46137	0.973576	0.532074	0.229609	0
30.99	1.37504	0.858522	0.458759	0.213424	0.0619948	0		31	2.09099	1.42087	0.929816	0.516078	0.202864	0		31.2	2.33795	1.61027	0.999091	0.533144	0.18024	0		31	2.02005	1.46701	0.979197	0.537363	0.233671	0
31.19	1.39946	0.876461	0.47268	0.221383	0.07264	0		31.2	2.09895	1.432	0.940368	0.515915	0.199598	0		31.4	2.35615	1.62313	1.01003	0.533604	0.184959	0		31.2	2.03468	1.47827	0.979828	0.534905	0.227988	0
31.39	1.41195	0.882434	0.478849	0.227138	0.0784091	0		31.4	2.11452	1.43428	0.937676	0.516068	0.198822	0		31.6	2.36125	1.62529	1.0136	0.529566	0.180217	0		31.4	2.0603	1.49268	0.992553	0.544311	0.237995	0
31.59	1.40958	0.879734	0.472512	0.209386	0.0639849	0		31.6	2.13089	1.44679	0.946164	0.519632	0.19974	0		31.8	2.38287	1.64466	1.0225	0.543473	0.192909	0		31.61	2.06003	1.49462	0.997826	0.552155	0.241698	0
31.79	1.43072	0.903341	0.486104	0.227353	0.0685089	0		31.8	2.1417	1.45876	0.957632	0.530777	0.214118	0		32	2.39435	1.65589	1.02968	0.541855	0.19175	0		31.8	2.06965	1.51382	1.00644	0.546442	0.239109	0
31.99	1.44537	0.90748	0.48804	0.231069	0.071584	0		32	2.15872	1.47133	0.964918	0.534443	0.211603	0		32.2	2.40459	1.66914	1.03782	0.554551	0.18807	0		32	2.08357	1.51837	1.00907	0.553331	0.238699	0
32.19	1.45129	0.907034	0.489456	0.223379	0.0668191	0		32.2	2.17364	1.47831	0.964871	0.535473	0.209491	0		32.4	2.4219	1.67652	1.04974	0.552804	0.192735	0		32.2	2.10416	1.52333	1.01554	0.558838	0.238743	0
32.39	1.47043	0.932511	0.4997	0.234389	0.0775511	0		32.4	2.18732	1.4873	0.977073	0.538934	0.21324	0		32.6	2.43116	1.67783	1.05357	0.557693	0.193485	0		32.4	2.10952	1.53503	1.02494	0.564693	0.248417	0
32.59	1.4777	0.938079	0.506711	0.243187	0.079072	0		32.6	2.1992	1.50166	0.982538	0.542519	0.211935	0		32.8	2.45164	1.70269	1.05852	0.559507	0.193721	0		32.6	2.11764	1.54917	1.0333	0.562034	0.243378	0
32.79	1.4849	0.933862	0.51073	0.230264	0.0731125	0		32.8	2.21236	1.50934	0.985224	0.539251	0.215239	0		33	2.45419	1.71229	1.06593	0.555018	0.189172	0		32.8	2.12037	1.55654	1.03668	0.564067	0.2404	0
32.99	1.50863	0.955449	0.52343	0.247714	0.0798935	0		33	2.23111	1.52192	0.992899	0.554163	0.215711	0		33.2	2.47046	1.72449	1.07207	0.563287	0.196407	0		33	2.14638	1.55751	1.04089	0.570402	0.245914	0
33.19	1.5195	0.970641	0.526783	0.249542	0.0829836	0		33.2	2.23696	1.52608	0.997644	0.550746	0.214208	0		33.4	2.4776	1.72958	1.07431	0.56564	0.193259	0		33.2	2.15778	1.58017	1.05111	0.576187	0.250867	0
33.39	1.52415	0.958025	0.51859	0.241993	0.0733679	0		33.4	2.24895	1.53483	1.00573	0.552989	0.216702	0		33.6	2.49922	1.74871	1.08441	0.575144	0.194883	0		33.4	2.15961	1.58407	1.05547	0.577848	0.247782	0
33.59	1.54966	0.982072	0.536815	0.249721	0.080407	0		33.6	2.26495	1.54448	1.01115	0.557881	0.214461	0		33.8	2.50855	1.75794	1.09581	0.576073	0.197771	0		33.6	2.17253	1.58919	1.06024	0.577173	0.24787	0
33.79	1.55266	0.987735	0.536976	0.254986	0.079981	0		33.8	2.28435	1.55761	1.01742	0.557329	0.221107	0		34	2.5191	1.77078	1.10026	0.57811	0.207668	0		33.8	2.19864	1.60898	1.07114	0.588045	0.256347	0
33.99	1.55351	0.982221	0.531556	0.244013	0.0729815	0		34	2.28811	1.56164	1.01766	0.563955	0.211383	0		34.2	2.53114	1.78344	1.10646	0.587647	0.204435	0		34	2.19635	1.61295	1.07557	0.591547	0.259108	0
34.19	1.57585	1.00118	0.544928	0.254164	0.0835932	0		34.2	2.30608	1.57471	1.03044	0.569843	0.221986	0		34.4	2.54252	1.78969	1.11983	0.588978	0.203854	0		34.2	2.20868	1.62578	1.07883	0.596404	0.257219	0
34.39	1.59154	1.01555	0.55533	0.260932	0.0856085	0		34.4	2.3254	1.58469	1.03609	0.570385	0.224142	0		34.6	2.56311	1.80609	1.12621	0.593267	0.207289	0		34.4	2.22219	1.63887	1.0855	0.594203	0.255609	0
34.59	1.59317	1.01084	0.550459	0.260374	0.0821428	0		34.6	2.32716	1.58745	1.0366	0.570164	0.219993	0		34.8	2.57193	1.81118	1.13214	0.600715	0.208935	0		34.6	2.23994	1.64511	1.09885	0.600527	0.269114	0
34.79	1.60747	1.02617	0.556873	0.258657	0.0763857	0		34.8	2.33906	1.60383	1.05273	0.576352	0.228652	0		35	2.58423	1.81807	1.13823	0.602684	0.206062	0		34.81	2.23906	1.66079	1.10535	0.609914	0.261517	0
34.99	1.63052	1.04182	0.573922	0.272024	0.0887651	0		35	2.35618	1.61572	1.05793	0.578069	0.231903	0		35.2	2.58954	1.83476	1.14215	0.598208	0.207108	0		35	2.24477	1.66722	1.10386	0.609016	0.265525	0
35.19	1.6335	1.03687	0.567695	0.257309	0.0810404	0		35.2	2.37209	1.62143	1.05847	0.582833	0.230481	0		35.4	2.60059	1.84585	1.14958	0.603329	0.211906	0		35.2	2.2697	1.67732	1.1212	0.617051	0.271637	0
35.39	1.64236	1.04887	0.567621	0.264877	0.0800344	0		35.4	2.38345	1.63325	1.07195	0.585749	0.236074	0		35.6	2.61511	1.85778	1.15719	0.608564	0.210665	0		35.4	2.2741	1.68774	1.12067	0.619864	0.27039	0
35.59	1.66573	1.07012	0.585746	0.275028	0.0915401	0		35.6	2.39135	1.64229	1.07553	0.594659	0.232516	0		35.8	2.6276	1.86717	1.16349	0.617066	0.214237	0		35.6	2.28327	1.69538	1.13206	0.622009	0.272238	0
35.79	1.66397	1.06053	0.582415	0.26752	0.0831681	0		35.82	2.40756	1.64799	1.0824	0.588843	0.23286	0		36	2.63858	1.87912	1.17176	0.611152	0.209426	0		35.81	2.29076	1.70529	1.13392	0.619854	0.270437	0
35.99	1.68277	1.07099	0.592052	0.277749	0.087358	0		36	2.42359	1.66489	1.08605	0.596297	0.232254	0		36.2	2.65051	1.89088	1.1795	0.616208	0.213636	0		36	2.30857	1.71315	1.14004	0.630518	0.273911	0
36.19	1.70132	1.09561	0.606207	0.291134	0.099247	0		36.2	2.42987	1.67171	1.09397	0.603225	0.233092	0		36.4	2.66132	1.8971	1.18975	0.622563	0.219424	0		36.2	2.31643	1.72406	1.14224	0.629591	0.273377	0
36.39	1.70137	1.0902	0.596389	0.27098	0.0869958	0		36.4	2.43535	1.67415	1.09191	0.599828	0.232961	0		36.6	2.67488	1.91212	1.19895	0.633534	0.21698	0		36.4	2.32104	1.7299	1.1566	0.634682	0.274244	0
36.59	1.71085	1.09307	0.603893	0.275213	0.0852531	0		36.6	2.45031	1.69162	1.10541	0.608964	0.242129	0		36.8	2.68659	1.93023	1.20604	0.63171	0.218988	0		36.6	2.33025	1.74966	1.16553	0.641585	0.276619	0
36.79	1.734	1.11132	0.616995	0.293499	0.0982402	0		36.8	2.46956	1.70066	1.10979	0.608331	0.239994	0		37	2.6993	1.9329	1.21231	0.636364	0.222792	0		36.8	2.34443	1.75296	1.15737	0.643613	0.272588	0
36.99	1.7415	1.11782	0.619655	0.294159	0.0930419	0		37	2.46816	1.70723	1.11411	0.618138	0.234044	0		37.2	2.71031	1.94451	1.22177	0.646982	0.224291	0		37	2.36058	1.76594	1.17631	0.648675	0.279588	0
37.19	1.74929	1.12499	0.613181	0.284601	0.0914123	0		37.2	2.48129	1.71537	1.12382	0.616847	0.239506	0		37.4	2.722	1.95934	1.23091	0.647467	0.222964	0		37.2	2.36509	1.77609	1.17622	0.653581	0.285189	0
37.39	1.76733	1.13981	0.633012	0.296246	0.0973504	0		37.4	2.50406	1.72881	1.13333	0.629492	0.253371	0		37.6	2.72904	1.96104	1.23182	0.642286	0.222	0		37.4	2.36026	1.78178	1.18318	0.649423	0.279568	0
37.59	1.77748	1.15034	0.637986	0.300349	0.0975991	0		37.6	2.50831	1.73449	1.13528	0.6234	0.243946	0		37.8	2.73529	1.96965	1.24404	0.645199	0.22689	0		37.6	2.38729	1.79425	1.19106	0.658274	0.285696	0
37.79	1.7753	1.14455	0.625069	0.290445	0.0843559	0		37.8	2.52686	1.74991	1.14582	0.637302	0.255861	0		38	2.75482	1.98958	1.24848	0.653526	0.227757	0		37.8	2.38857	1.80651	1.20143	0.659813	0.289176	0
37.99	1.8038	1.16931	0.648794	0.304144	0.0998665	0		38	2.53118	1.75418	1.15085	0.629342	0.245571	0		38.2	2.76709	1.99882	1.25483	0.659579	0.229264	0		38	2.39238	1.81683	1.20461	0.664334	0.290908	0
38.19	1.81439	1.178	0.653571	0.312114	0.108442	0		38.2	2.54842	1.76328	1.15519	0.631898	0.246188	0		38.4	2.77206	2.00995	1.26921	0.659341	0.234033	0		38.2	2.40413	1.82578	1.21255	0.664734	0.286114	0
38.39	1.81714	1.16765	0.641916	0.295077	0.0859095	0		38.4	2.55508	1.77155	1.15371	0.636401	0.250895	0		38.6	2.78481	2.01812	1.27246	0.663812	0.232602	0		38.4	2.41883	1.83732	1.2168	0.674383	0.297981	0
38.59	1.83172	1.18997	0.656952	0.307623	0.100075	0		38.6	2.56742	1.78843	1.16909	0.642303	0.252316	0		38.8	2.79147	2.02803	1.28042	0.670157	0.232065	0		38.6	2.42167	1.84746	1.2231	0.671447	0.295854	0
38.79	1.84982	1.20026	0.66364	0.314496	0.102082	0		38.8	2.58007	1.79414	1.17455	0.646954	0.251468	0		39	2.7997	2.03814	1.28388	0.670563	0.230911	0		38.8	2.4278	1.85883	1.2323	0.673212	0.297796	0
38.99	1.85386	1.19746	0.663046	0.311155	0.0951448	0		39	2.58189	1.80028	1.17382	0.645204	0.250591	0		39.2	2.81797	2.05407	1.29841	0.67742	0.236114	0		39	2.43725	1.86511	1.24251	0.685673	0.2939	0
39.19	1.86656	1.2098	0.671196	0.312072	0.100219	0		39.2	2.60426	1.81449	1.18468	0.653384	0.258214	0		39.4	2.8246	2.06466	1.30346	0.683054	0.236628	0		39.2	2.45321	1.87306	1.24584	0.68976	0.301442	0
39.39	1.88639	1.23488	0.689996	0.323416	0.107323	0		39.4	2.61478	1.82528	1.18948	0.658889	0.2636	0		39.6	2.83289	2.06583	1.30848	0.679659	0.23768	0		39.4	2.45826	1.88934	1.25337	0.692343	0.30557	0
39.59	1.89053	1.22543	0.681861	0.316886	0.0979055	0		39.6	2.6265	1.83546	1.19795	0.665543	0.263792	0		39.8	2.84187	2.08342	1.31532	0.68853	0.236728	0		39.6	2.4614	1.89744	1.26664	0.693566	0.298888	0
39.79	1.90245	1.24073	0.690776	0.320896	0.102783	0		39.8	2.6339	1.83836	1.20404	0.662386	0.256655	0		40	2.85341	2.09721	1.33073	0.693861	0.244545	0		39.8	2.47387	1.90221	1.26407	0.702863	0.301403	0
39.99	1.91561	1.25347	0.700923	0.333488	0.110739	0		40	2.65165	1.85804	1.21138	0.669354	0.263941	0		40.2	2.86337	2.09921	1.33245	0.695795	0.248661	0		40	2.48746	1.91652	1.2726	0.701506	0.306771	0
40.19	1.92607	1.25733	0.701763	0.327969	0.106982	0		40.2	2.64935	1.85878	1.21325	0.665997	0.260818	0		40.4	2.8689	2.10857	1.33839	0.698741	0.23697	0		40.2	2.48621	1.91907	1.27983	0.703717	0.309751	0
40.39	1.93272	1.26466	0.705487	0.326638	0.106475	0		40.4	2.65804	1.86758	1.22485	0.670041	0.264267	0		40.6	2.89048	2.13945	1.36243	0.713709	0.252465	0		40.4	2.48713	1.93386	1.28574	0.70468	0.308364	0
40.59	1.96236	1.28555	0.722365	0.342346	0.115915	0		40.6	2.68119	1.88226	1.2299	0.677276	0.268015	0		40.8	2.88512	2.12714	1.35519	0.701686	0.244014	0		40.6	2.49975	1.93816	1.28833	0.710918	0.301827	0
40.79	1.95233	1.27763	0.712623	0.33263	0.107113	0		40.8	2.6773	1.88742	1.23155	0.678232	0.262707	0		41	2.89905	2.14404	1.36584	0.710368	0.246198	0		40.8	2.51017	1.95367	1.29439	0.716556	0.314215	0
40.99	1.97423	1.29006	0.713068	0.332972	0.100959	0		41	2.69196	1.90048	1.23939	0.680198	0.270648	0		41.2	2.90673	2.15185	1.3698	0.714548	0.243536	0		41.01	2.50926	1.9636	1.30229	0.717856	0.314461	0
41.19	1.99434	1.30693	0.729626	0.350328	0.113988	0		41.2	2.70051	1.90485	1.24511	0.685406	0.267777	0		41.4	2.92398	2.16414	1.38372	0.722794	0.255903	0		41.2	2.516	1.97097	1.3121	0.721455	0.314049	0
41.39	1.9932	1.30334	0.729737	0.336312	0.103288	0		41.4	2.71688	1.91895	1.25134	0.688729	0.276382	0		41.6	2.92301	2.16857	1.38469	0.719513	0.250384	0		41.4	2.53193	1.97996	1.321	0.728672	0.317666	0
41.59	2.00516	1.3141	0.729213	0.342524	0.107097	0		41.6	2.7275	1.92993	1.26566	0.696012	0.272225	0		41.8	2.94268	2.18597	1.40144	0.72416	0.258805	0		41.6	2.53087	1.97717	1.31964	0.728199	0.315405	0
41.79	2.02916	1.33911	0.752097	0.360674	0.118925	0		41.8	2.72935	1.93889	1.26801	0.704563	0.280384	0		42	2.94173	2.18557	1.40029	0.723872	0.244179	0		41.8	2.53673	1.99539	1.32993	0.733837	0.322978	0
41.99	2.03787	1.33439	0.753832	0.354687	0.112559	0		42	2.73997	1.94709	1.27015	0.702572	0.276442	0		42.2	2.95003	2.20356	1.40982	0.733348	0.251093	0		42	2.54155	2.01228	1.33805	0.734918	0.316863	0
42.19	2.03623	1.34073	0.750788	0.351406	0.107103	0		42.2	2.7494	1.95839	1.27991	0.699028	0.281755	0		42.4	2.96382	2.21033	1.4171	0.737039	0.261045	0		42.2	2.55632	2.01944	1.33886	0.739585	0.321609	0
42.39	2.05895	1.35668	0.762312	0.359693	0.119229	0		42.4	2.76183	1.9738	1.28359	0.711133	0.279441	0		42.6	2.96404	2.21808	1.41746	0.733912	0.256212	0		42.41	2.55889	2.02841	1.35172	0.744119	0.331547	0
42.59	2.06496	1.35977	0.770751	0.36261	0.117134	0		42.6	2.77057	1.97437	1.29329	0.715166	0.283426	0		42.8	2.97392	2.23382	1.43617	0.74434	0.265558	0		42.61	2.55943	2.03475	1.35578	0.744198	0.327303	0
42.79	2.08022	1.36664	0.766543	0.358175	0.11379	0		42.8	2.78248	1.9872	1.2979	0.716152	0.283923	0		43	2.98788	2.24375	1.44494	0.744569	0.262731	0		42.81	2.57165	2.04817	1.36848	0.760634	0.329604	0
42.99	2.09372	1.38209	0.77722	0.37039	0.121774	0		43	2.78844	1.99233	1.30048	0.716911	0.283627	0		43.2	2.9999	2.25445	1.45487	0.75424	0.26735	0		43.01	2.57719	2.04667	1.37131	0.748982	0.331607	0
43.19	2.10402	1.3876	0.778728	0.367594	0.117535	0		43.2	2.79803	2.00131	1.30901	0.725897	0.284824	0		43.4	2.9949	2.25718	1.4542	0.752357	0.258031	0		43.21	2.58604	2.06456	1.37806	0.757386	0.335595	0
43.39	2.1121	1.38906	0.783545	0.364708	0.11283	0		43.4	2.80044	2.01176	1.32067	0.72385	0.285748	0		43.6	3.0078	2.27098	1.46654	0.760318	0.258248	0		43.4	2.58145	2.0673	1.38054	0.760614	0.332261	0
43.59	2.12691	1.40218	0.796381	0.375143	0.118513	0		43.6	2.82273	2.02903	1.32513	0.725601	0.291008	0		43.8	3.01341	2.27107	1.47561	0.764222	0.264646	0		43.6	2.58629	2.07695	1.3865	0.767299	0.33021	0
43.79	2.13474	1.40989	0.797087	0.378131	0.119741	0		43.8	2.82153	2.02974	1.32563	0.732167	0.285384	0		44	3.01805	2.28531	1.48218	0.760206	0.265358	0		43.81	2.60178	2.08412	1.38786	0.767781	0.338632	0
43.99	2.14374	1.41808	0.798272	0.374249	0.117436	0		44	2.83217	2.04781	1.33745	0.738812	0.3013	0		44.2	3.02936	2.30128	1.49078	0.768997	0.262932	0		44.01	2.5995	2.09175	1.39939	0.767155	0.331859	0
44.19	2.16084	1.43381	0.813639	0.384489	0.12173	0		44.2	2.84068	2.05379	1.34934	0.73902	0.293833	0		44.4	3.04141	2.31049	1.50286	0.779945	0.274893	0		44.21	2.60059	2.10791	1.40744	0.776739	0.333125	0
44.39	2.1716	1.44187	0.815259	0.386854	0.127235	0		44.4	2.84731	2.05861	1.34234	0.740746	0.290154	0		44.6	3.04553	2.31999	1.50193	0.776727	0.270159	0		44.41	2.61573	2.11676	1.42178	0.788869	0.344064	0
44.59	2.16876	1.43308	0.809212	0.380018	0.11884	0		44.6	2.84642	2.06387	1.3524	0.736967	0.288603	0		44.8	3.05358	2.32427	1.50995	0.777043	0.269166	0		44.6	2.61455	2.11711	1.41593	0.782174	0.336487	0
44.79	2.19458	1.46734	0.830159	0.388615	0.122765	0		44.8	2.86158	2.08017	1.36267	0.74898	0.296024	0		45	3.0612	2.33991	1.51991	0.787495	0.273153	0		44.8	2.61645	2.12919	1.42289	0.790543	0.343979	0
44.99	2.20475	1.47105	0.835377	0.395221	0.129213	0		45	2.87483	2.08864	1.36948	0.754096	0.296783	0		45.2	3.0633	2.34189	1.52602	0.790107	0.27124	0		45.01	2.62814	2.1474	1.43693	0.792024	0.353379	0
45.19	2.20744	1.46717	0.828984	0.389534	0.121321	0		45.2	2.8717	2.08829	1.36966	0.746742	0.296124	0		45.4	3.06642	2.34768	1.52945	0.788672	0.27552	0		45.2	2.63606	2.14899	1.44332	0.799672	0.347014	0
45.39	2.22001	1.48197	0.838873	0.397199	0.128865	0		45.4	2.88801	2.10595	1.37865	0.756417	0.302696	0		45.6	3.08103	2.36136	1.54129	0.795261	0.279158	0		45.4	2.63691	2.16014	1.44734	0.802677	0.348855	0
45.59	2.23553	1.49567	0.847706	0.395901	0.130826	0		45.6	2.88733	2.10909	1.38415	0.764696	0.298999	0		45.8	3.08398	2.36831	1.54605	0.794336	0.276174	0		45.6	2.63297	2.16656	1.44998	0.803093	0.347537	0
45.79	2.24731	1.49426	0.851077	0.402889	0.131744	0		45.8	2.9079	2.12592	1.39475	0.765256	0.302481	0		46	3.09333	2.37636	1.55867	0.800154	0.27795	0		45.81	2.63859	2.18207	1.47112	0.81092	0.352972	0
45.99	2.25568	1.51484	0.858146	0.406312	0.129226	0		46	2.91117	2.13353	1.39374	0.7678	0.303156	0		46.2	3.10169	2.39319	1.56746	0.808642	0.287031	0		46.01	2.64475	2.18311	1.46372	0.815125	0.350207	0
46.19	2.26324	1.52061	0.861632	0.408161	0.133174	0		46.2	2.91728	2.14103	1.40258	0.776424	0.305451	0		46.4	3.10704	2.39591	1.57473	0.814401	0.281731	0		46.21	2.65865	2.19869	1.47828	0.821751	0.362666	0
46.39	2.27489	1.5178	0.869029	0.408658	0.13126	0		46.4	2.92721	2.15087	1.4109	0.777286	0.310682	0		46.6	3.10928	2.41375	1.57802	0.814049	0.277404	0		46.41	2.65285	2.20744	1.48182	0.822547	0.369873	0
46.59	2.29167	1.53001	0.871848	0.415602	0.132205	0		46.6	2.93185	2.15545	1.41377	0.777253	0.303119	0		46.8	3.11861	2.41464	1.58633	0.822777	0.284866	0		46.61	2.65176	2.20472	1.48193	0.812649	0.35444	0
46.79	2.30261	1.55077	0.88694	0.416045	0.133855	0		46.8	2.9434	2.16648	1.42368	0.784918	0.311335	0		47	3.12019	2.419	1.58985	0.821437	0.288828	0		46.81	2.65972	2.20775	1.49324	0.818078	0.357494	0
46.99	2.30923	1.54995	0.884155	0.419357	0.136253	0		47	2.94104	2.17907	1.43087	0.785159	0.316102	0		47.2	3.12709	2.43337	1.60719	0.829754	0.288116	0		47.01	2.66733	2.22299	1.50103	0.828396	0.362368	0
47.19	2.31751	1.55846	0.888266	0.417575	0.131206	0		47.2	2.95185	2.18993	1.43772	0.790668	0.318249	0		47.4	3.13314	2.44789	1.61353	0.829119	0.293119	0		47.21	2.67343	2.23295	1.50657	0.83513	0.36532	0
47.39	2.33992	1.57953	0.898522	0.427488	0.139756	0		47.4	2.96755	2.20124	1.44996	0.794384	0.318912	0		47.6	3.13987	2.44649	1.61514	0.829979	0.292955	0		47.41	2.66527	2.23711	1.51115	0.833974	0.36406	0
47.59	2.33512	1.57233	0.897842	0.419577	0.131705	0		47.6	2.96461	2.19995	1.44954	0.797856	0.319874	0		47.8	3.14497	2.45169	1.62136	0.834786	0.287848	0		47.6	2.67657	2.24262	1.52219	0.838516	0.359858	0
47.79	2.35525	1.58841	0.906475	0.424255	0.132048	0		47.8	2.96852	2.20705	1.45555	0.8014	0.313244	0		48	3.15595	2.47092	1.63533	0.846903	0.295459	0		47.8	2.67671	2.258	1.52869	0.842087	0.371296	0
47.99	2.37133	1.59777	0.916791	0.434462	0.144036	0		48	2.98269	2.21847	1.46437	0.803863	0.324472	0		48.2	3.15956	2.47435	1.64413	0.84239	0.294439	0		48	2.66947	2.26147	1.52321	0.844437	0.366273	0
48.19	2.3676	1.59566	0.912342	0.434214	0.13496	0		48.2	2.9893	2.22867	1.46804	0.80582	0.323433	0		48.4	3.16306	2.48763	1.65488	0.849204	0.300619	0		48.21	2.67776	2.26375	1.53357	0.847105	0.360088	0
48.39	2.38443	1.61349	0.919785	0.438092	0.137199	0		48.4	2.99366	2.24296	1.47449	0.807689	0.322864	0		48.6	3.17348	2.49064	1.66163	0.852848	0.300627	0		48.4	2.68992	2.27543	1.54352	0.855178	0.373107	0
48.59	2.40255	1.63159	0.933389	0.442273	0.142253	0		48.6	2.9947	2.24709	1.4836	0.81733	0.322789	0		48.8	3.17709	2.50052	1.66756	0.855276	0.298148	0		48.6	2.69176	2.29298	1.5556	0.861721	0.379873	0
48.79	2.413	1.62871	0.938706	0.442817	0.143176	0		48.8	3.00097	2.24253	1.48036	0.812238	0.322726	0		49	3.17847	2.5079	1.67152	0.866454	0.300051	0		48.81	2.68819	2.29383	1.56133	0.860596	0.373395	0
48.99	2.41629	1.62885	0.936969	0.441068	0.13658	0		49	3.01152	2.26851	1.49539	0.826158	0.331354	0		49.2	3.18132	2.51598	1.67914	0.857099	0.302863	0		49	2.69762	2.30065	1.56741	0.865133	0.372743	0
49.19	2.43394	1.65967	0.949311	0.454228	0.145647	0		49.2	3.01822	2.27092	1.50366	0.82291	0.325019	0		49.4	3.19123	2.52092	1.68437	0.862914	0.303217	0		49.2	2.70571	2.3086	1.56737	0.869879	0.380105	0
49.39	2.44006	1.65587	0.956529	0.454426	0.146327	0		49.4	3.02221	2.27554	1.5099	0.82946	0.329846	0		49.6	3.19304	2.5315	1.6949	0.878952	0.302247	0		49.4	2.6993	2.31878	1.58147	0.873274	0.385536	0
49.59	2.44772	1.65742	0.958423	0.450585	0.141208	0		49.6	3.02159	2.27965	1.50789	0.828302	0.331106	0		49.8	3.1928	2.54114	1.70647	0.876347	0.308567	0		49.6	2.70128	2.32407	1.58866	0.877941	0.37785	0
49.79	2.4691	1.6793	0.965642	0.461471	0.154412	0		49.8	3.03511	2.29682	1.51879	0.831417	0.330844	0		50	3.2083	2.55308	1.71266	0.88093	0.314849	0		49.8	2.70597	2.3296	1.59454	0.881816	0.384161	0
49.99	2.47643	1.68871	0.971822	0.461328	0.14953	0		50	3.04147	2.30838	1.52903	0.840982	0.329981	0		50.2	3.20933	2.55779	1.71169	0.878934	0.302835	0		50	2.72202	2.34438	1.60134	0.886773	0.39411	0
50.19	2.48184	1.68185	0.975142	0.460262	0.145881	0		50.2	3.03618	2.30934	1.53189	0.837693	0.33369	0		50.4	3.21801	2.56469	1.73028	0.892134	0.308963	0		50.21	2.70763	2.34612	1.60216	0.884314	0.383373	0
50.45	2.50059	1.70823	0.985211	0.473893	0.150772	0		50.4	3.05559	2.31953	1.53868	0.842694	0.329009	0		50.6	3.21452	2.5729	1.73359	0.891641	0.314401	0		50.41	2.69531	2.3431	1.60879	0.883356	0.3782	0
50.61	2.50543	1.70769	0.99392	0.471929	0.153055	0		50.6	3.05433	2.3274	1.54799	0.851877	0.336349	0		50.8	3.22056	2.57888	1.73467	0.886518	0.31709	0		50.61	2.72152	2.35998	1.61698	0.891806	0.384701	0
50.79	2.51575	1.71447	0.98706	0.469791	0.149433	0		50.8	3.05276	2.33205	1.54955	0.850581	0.335459	0		51	3.23102	2.59256	1.75088	0.902456	0.315268	0		50.8	2.72097	2.37095	1.62674	0.898162	0.391097	0
50.99	2.5321	1.73615	1.00204	0.479668	0.156872	0		51	3.05488	2.34055	1.55175	0.847487	0.332618	0		51.2	3.22506	2.59137	1.75287	0.903794	0.314826	0		51.01	2.71948	2.37713	1.63175	0.910299	0.395567	0
51.19	2.53572	1.73678	1.01133	0.48037	0.15797	0		51.2	3.07087	2.3524	1.56443	0.862032	0.342703	0		51.4	3.2373	2.60407	1.75993	0.909692	0.322726	0		51.21	2.72105	2.3806	1.64182	0.906765	0.393929	0
51.39	2.5313	1.73834	1.00036	0.471326	0.14896	0		51.4	3.07162	2.35359	1.56506	0.854469	0.336375	0		51.6	3.24273	2.61268	1.77635	0.914064	0.324301	0		51.41	2.7264	2.37762	1.63835	0.906008	0.394218	0
51.59	2.56361	1.76205	1.02412	0.486085	0.16969	0		51.6	3.07997	2.36174	1.57805	0.859734	0.33847	0		51.8	3.2392	2.61634	1.77522	0.908481	0.319377	0		51.6	2.72262	2.39313	1.64639	0.912575	0.399313	0
51.79	2.56836	1.76227	1.02327	0.488482	0.166488	0		51.8	3.08239	2.36942	1.5797	0.862974	0.336904	0		52	3.24797	2.62755	1.77989	0.916608	0.320088	0		51.81	2.72837	2.40614	1.66374	0.916184	0.405233	0
51.99	2.56861	1.76024	1.02129	0.486543	0.157869	0		52	3.08961	2.38415	1.58623	0.87108	0.344379	0		52.2	3.24924	2.63467	1.79672	0.927646	0.329548	0		52	2.72661	2.40625	1.65733	0.918015	0.395034	0
52.19	2.5865	1.78092	1.02971	0.490392	0.164027	0		52.2	3.09457	2.39155	1.59374	0.874779	0.348726	0		52.4	3.25286	2.64064	1.79654	0.927887	0.321682	0		52.2	2.733	2.40665	1.66381	0.920791	0.394868	0
52.39	2.60532	1.8016	1.047	0.50282	0.172798	0		52.4	3.09482	2.39289	1.5973	0.87504	0.346905	0		52.6	3.25237	2.64981	1.80465	0.926003	0.327226	0		52.4	2.7285	2.42045	1.67533	0.926438	0.40613	0
52.59	2.60522	1.79106	1.04815	0.496861	0.169612	0		52.6	3.0957	2.39742	1.60668	0.877374	0.349408	0		52.8	3.26285	2.65683	1.81229	0.930169	0.324122	0		52.61	2.73079	2.42336	1.68115	0.928022	0.403778	0
52.79	2.61776	1.80237	1.04635	0.503201	0.165074	0		52.8	3.10897	2.41053	1.6149	0.88574	0.353512	0		53	3.26257	2.66232	1.81638	0.936198	0.331765	0		52.81	2.73409	2.42942	1.68441	0.936606	0.401718	0
52.99	2.63488	1.82565	1.06674	0.514883	0.17215	0		53	3.11265	2.41493	1.61485	0.888959	0.353994	0		53.2	3.26384	2.66526	1.82381	0.938444	0.328218	0		53.01	2.74629	2.44033	1.69976	0.944935	0.412559	0
53.19	2.63457	1.81671	1.05374	0.502555	0.158542	0		53.2	3.10732	2.42256	1.62466	0.889839	0.35444	0		53.4	3.26476	2.67368	1.83131	0.942226	0.322206	0		53.2	2.74035	2.44294	1.69578	0.935531	0.407615	0
53.39	2.6416	1.8283	1.06002	0.50231	0.163688	0		53.4	3.11421	2.4325	1.63117	0.897534	0.359034	0		53.6	3.27227	2.68165	1.84174	0.94961	0.332606	0		53.4	2.7406	2.44952	1.70831	0.94718	0.41168	0
53.59	2.6596	1.84138	1.07611	0.515857	0.166715	0		53.6	3.12556	2.44162	1.64154	0.895935	0.355648	0		53.8	3.27323	2.68792	1.84329	0.945572	0.334468	0		53.6	2.74782	2.45305	1.71118	0.944503	0.41238	0
53.79	2.6614	1.84459	1.07551	0.512976	0.16338	0		53.8	3.12245	2.44935	1.64706	0.900757	0.356668	0		54	3.27716	2.704	1.85783	0.954314	0.334235	0		53.8	2.74931	2.45989	1.71696	0.951784	0.410557	0
53.99	2.67346	1.85498	1.08245	0.516553	0.16599	0		54	3.12843	2.45787	1.65207	0.905428	0.362924	0		54.2	3.28498	2.71194	1.86347	0.965514	0.331962	0		54.01	2.74564	2.47062	1.72761	0.954689	0.419411	0
54.19	2.69113	1.872	1.09092	0.522301	0.17294	0		54.2	3.13838	2.46255	1.66038	0.908979	0.359975	0		54.4	3.28953	2.71805	1.87314	0.966599	0.344349	0		54.21	2.74131	2.47168	1.73206	0.956241	0.414612	0
54.39	2.68638	1.86868	1.08693	0.519745	0.167934	0		54.4	3.13764	2.46508	1.66252	0.908133	0.364929	0		54.6	3.29057	2.71403	1.87543	0.963801	0.338132	0		54.41	2.75513	2.47695	1.74319	0.963219	0.417156	0
54.59	2.70433	1.88159	1.09861	0.522643	0.169717	0		54.6	3.13511	2.47337	1.66943	0.90914	0.357609	0		54.8	3.29426	2.72014	1.88112	0.966582	0.334824	0		54.61	2.75129	2.47596	1.7398	0.958182	0.419382	0
54.79	2.71562	1.89194	1.1058	0.531986	0.169767	0		54.8	3.13732	2.4844	1.67676	0.921691	0.365937	0		55	3.29087	2.73322	1.88957	0.973003	0.337878	0		54.81	2.74491	2.48686	1.74678	0.962496	0.417547	0
54.99	2.71899	1.89484	1.11036	0.531454	0.169742	0		55	3.14988	2.48663	1.68142	0.921269	0.366036	0		55.2	3.28887	2.73952	1.89665	0.976285	0.339336	0		55.01	2.75809	2.50077	1.76404	0.972996	0.424531	0
55.2	2.7314	1.90417	1.11007	0.52832	0.168207	0		55.2	3.14903	2.49605	1.6832	0.918156	0.363607	0		55.4	3.30519	2.74429	1.9068	0.980526	0.338163	0		55.21	2.75844	2.50064	1.76638	0.981868	0.425526	0
55.39	2.7518	1.92539	1.12745	0.543197	0.180714	0		55.4	3.15294	2.5029	1.69208	0.926482	0.370694	0		55.6	3.30643	2.75575	1.9096	0.985306	0.338181	0		55.41	2.75491	2.50768	1.77548	0.986563	0.434215	0
55.59	2.74669	1.91862	1.12357	0.540075	0.171299	0		55.6	3.15049	2.5033	1.69427	0.928184	0.364764	0		55.8	3.30297	2.75595	1.91739	0.987143	0.346316	0		55.61	2.75254	2.50816	1.77119	0.979447	0.424043	0
55.79	2.75384	1.92065	1.12949	0.536355	0.168858	0		55.85	3.16631	2.51652	1.70952	0.927988	0.365758	0		56	3.30985	2.76319	1.93196	0.998116	0.347675	0		55.81	2.75956	2.51257	1.78187	0.990577	0.428186	0
55.99	2.78084	1.95037	1.14586	0.555528	0.182307	0		56.01	3.17318	2.5318	1.72095	0.94371	0.376517	0		56.2	3.31131	2.76628	1.9334	0.997831	0.35191	0		56	2.76449	2.51915	1.7819	0.996088	0.434277	0
56.19	2.77815	1.95637	1.14543	0.554764	0.179419	0		56.2	3.16064	2.525	1.71603	0.94022	0.367217	0		56.4	3.31583	2.77399	1.93926	0.999944	0.343315	0		56.21	2.76293	2.53056	1.79902	0.996312	0.431227	0
56.39	2.78262	1.94954	1.14749	0.551249	0.178274	0		56.4	3.17203	2.53916	1.72858	0.945329	0.378704	0		56.6	3.3126	2.78652	1.94464	1.00903	0.350696	0		56.4	2.76292	2.53193	1.80544	0.999442	0.438103	0
56.59	2.80116	1.9727	1.1618	0.55829	0.184033	0		56.6	3.17924	2.5416	1.7354	0.941444	0.371532	0		56.8	3.32221	2.78964	1.95345	1.01041	0.357267	0		56.6	2.76339	2.52847	1.80865	1.00352	0.439468	0
56.79	2.80955	1.97982	1.16355	0.56381	0.183765	0		56.8	3.18632	2.55376	1.74578	0.95631	0.379329	0		57	3.32295	2.79559	1.95712	1.00731	0.351944	0		56.8	2.77294	2.54184	1.81502	1.00788	0.436565	0
56.99	2.80906	1.97749	1.16227	0.556065	0.18143	0		57	3.16996	2.5551	1.73475	0.946906	0.369261	0		57.2	3.32746	2.80504	1.96993	1.01653	0.353522	0		57.01	2.7643	2.54043	1.81948	1.006	0.434927	0
57.19	2.82716	1.99421	1.1721	0.567252	0.188695	0		57.2	3.18205	2.56239	1.75766	0.960048	0.375652	0		57.4	3.32849	2.80571	1.97096	1.0228	0.358703	0		57.2	2.76507	2.54876	1.82898	1.01639	0.44199	0
57.39	2.83636	1.99832	1.18346	0.570463	0.18843	0		57.4	3.18769	2.56705	1.75489	0.956075	0.379283	0		57.6	3.32729	2.81339	1.98008	1.0193	0.354869	0		57.4	2.77257	2.55286	1.82949	1.01568	0.443217	0
57.59	2.83018	1.99799	1.17512	0.561602	0.179296	0		57.6	3.18447	2.57077	1.75973	0.958846	0.379742	0		57.8	3.33277	2.82093	1.98763	1.02317	0.359734	0		57.61	2.7784	2.55628	1.84075	1.02058	0.451628	0
57.79	2.84933	2.02477	1.19117	0.576121	0.188826	0		57.8	3.19171	2.58229	1.77433	0.973179	0.388974	0		58	3.33199	2.8293	1.99159	1.03215	0.355624	0		57.8	2.7633	2.55682	1.84062	1.01402	0.443371	0
57.99	2.85831	2.02605	1.19761	0.576872	0.190788	0		58	3.1958	2.58399	1.78378	0.970556	0.383891	0		58.2	3.33112	2.82688	1.9957	1.03385	0.362894	0		58	2.76513	2.55564	1.84638	1.01984	0.440194	0
58.19	2.85896	2.0251	1.19286	0.573896	0.185141	0		58.2	3.1951	2.58826	1.78077	0.969414	0.384756	0		58.4	3.33729	2.83587	2.00427	1.03942	0.359027	0		58.2	2.77752	2.57216	1.86034	1.02637	0.448178	0
58.39	2.87224	2.04149	1.20633	0.58328	0.189035	0		58.4	3.1944	2.59534	1.78522	0.976406	0.386676	0		58.6	3.34181	2.85156	2.01413	1.04082	0.362364	0		58.41	2.77599	2.57924	1.86744	1.036	0.450571	0
58.59	2.88796	2.06379	1.22171	0.590426	0.198518	0		58.6	3.20123	2.60812	1.80036	0.987165	0.38914	0		58.8	3.342	2.85117	2.0188	1.04411	0.36148	0		58.61	2.77423	2.57539	1.86711	1.03413	0.452489	0
58.79	2.88659	2.04732	1.214	0.584402	0.190125	0		58.8	3.20394	2.61419	1.80506	0.978687	0.392909	0		59	3.34124	2.85083	2.0221	1.04787	0.360174	0		58.81	2.76972	2.58253	1.8816	1.04207	0.449335	0
58.99	2.89469	2.06289	1.22218	0.58902	0.192432	0		59	3.21393	2.62137	1.81433	0.992805	0.394851	0		59.2	3.34848	2.8642	2.03742	1.05883	0.374141	0		59.01	2.78395	2.58903	1.88174	1.04654	0.453872	0
59.19	2.91431	2.09065	1.23681	0.605541	0.205282	0		59.2	3.21281	2.62624	1.81075	0.986921	0.390899	0		59.4	3.35584	2.86682	2.0405	1.06109	0.371056	0		59.21	2.78289	2.59086	1.89081	1.05029	0.46184	0
59.39	2.91611	2.0803	1.23276	0.587757	0.191987	0		59.4	3.20682	2.62752	1.81815	0.992916	0.390764	0		59.6	3.35356	2.87815	2.0457	1.06454	0.366452	0		59.41	2.77275	2.58835	1.89208	1.05095	0.454178	0
59.59	2.92067	2.08831	1.23966	0.596921	0.194104	0		59.6	3.22273	2.64124	1.83046	1.00421	0.401124	0		59.8	3.35207	2.87639	2.05413	1.0718	0.376243	0		59.61	2.77987	2.59635	1.9042	1.05874	0.460117	0
59.79	2.92941	2.10536	1.24442	0.595156	0.198093	0		59.8	3.22474	2.65142	1.83778	1.00343	0.407186	0		60	3.35191	2.88143	2.05845	1.0708	0.372794	0		59.81	2.78678	2.60236	1.91254	1.05672	0.465443	0
59.99	2.93846	2.10995	1.25503	0.602037	0.198743	0		60	3.21267	2.643	1.8356	1.00465	0.392564	0		60.2	3.3574	2.89606	2.06575	1.07582	0.368524	0		60.01	2.78453	2.60834	1.91935	1.06206	0.465595	0
60.19	2.94474	2.11264	1.25669	0.604851	0.19485	0		60.2	3.21489	2.65489	1.84347	1.00616	0.402211	0		60.4	3.35578	2.8976	2.07376	1.08127	0.375752	0		60.2	2.78064	2.6107	1.92325	1.06682	0.46527	0
60.39	2.95522	2.12264	1.25913	0.611073	0.200055	0		60.4	3.22014	2.64874	1.85269	1.00389	0.399976	0		60.6	3.3573	2.9041	2.08409	1.08255	0.382422	0		60.4	2.78548	2.61107	1.93269	1.07383	0.465644	0
60.59	2.94596	2.11983	1.25834	0.603396	0.194282	0		60.6	3.22652	2.66257	1.85767	1.01113	0.401417	0		60.8	3.35916	2.90012	2.07746	1.08781	0.375004	0		60.6	2.79321	2.61235	1.93566	1.07109	0.467931	0
60.79	2.96129	2.13875	1.26333	0.609182	0.198609	0		60.8	3.22069	2.67158	1.86063	1.01981	0.405238	0		61	3.35887	2.91562	2.09553	1.08576	0.382472	0		60.81	2.78641	2.62118	1.94406	1.07741	0.470598	0
60.99	2.97555	2.1539	1.27762	0.61924	0.196481	0		61	3.23184	2.67899	1.87273	1.02198	0.410425	0		61.2	3.35984	2.91224	2.09273	1.09117	0.377391	0		61	2.78052	2.62366	1.94393	1.0735	0.465385	0
61.19	2.98084	2.16056	1.28484	0.620935	0.203694	0		61.2	3.2317	2.6768	1.87962	1.0229	0.404538	0		61.4	3.36313	2.91812	2.10208	1.09385	0.377653	0		61.2	2.79313	2.63401	1.9589	1.0877	0.469716	0
61.39	2.98162	2.16663	1.28712	0.616729	0.195921	0		61.4	3.2385	2.68898	1.88054	1.02941	0.410831	0		61.6	3.36393	2.92355	2.1072	1.09401	0.37666	0		61.41	2.79495	2.62719	1.956	1.08865	0.473654	0
61.59	3.00153	2.18399	1.30099	0.635301	0.205256	0		61.6	3.23455	2.68772	1.89418	1.03011	0.409405	0		61.8	3.37331	2.93452	2.11609	1.1106	0.385936	0		61.61	2.78262	2.63023	1.95642	1.08522	0.472095	0
61.79	2.99376	2.17665	1.29667	0.625925	0.2033	0		61.8	3.23345	2.69384	1.89245	1.03171	0.403113	0		62	3.36806	2.9281	2.123	1.11021	0.386878	0		61.81	2.78777	2.62845	1.97376	1.08669	0.468913	0
61.99	3.00094	2.18485	1.30168	0.627095	0.201008	0		62	3.23818	2.6987	1.8966	1.03031	0.410916	0		62.2	3.36776	2.93491	2.12999	1.11399	0.387868	0		62.01	2.79264	2.63788	1.9788	1.09707	0.478171	0
62.19	3.0112	2.2027	1.30884	0.637394	0.203947	0		62.2	3.24126	2.70577	1.90972	1.04764	0.411521	0		62.4	3.37371	2.93745	2.13284	1.1128	0.384056	0		62.2	2.79323	2.6355	1.97132	1.10171	0.473578	0
62.39	3.02388	2.20818	1.32072	0.636704	0.207311	0		62.4	3.24696	2.71104	1.91904	1.05076	0.419278	0		62.6	3.36759	2.94454	2.14396	1.11648	0.382812	0		62.4	2.792	2.64771	1.99715	1.10677	0.487198	0
62.59	3.01932	2.20604	1.32163	0.645782	0.201389	0		62.6	3.24193	2.70943	1.91588	1.04443	0.414861	0		62.8	3.37411	2.95341	2.14985	1.12736	0.389148	0		62.6	2.79308	2.64581	1.99815	1.10297	0.479848	0
62.79	3.02955	2.2304	1.32803	0.651847	0.211564	0		62.8	3.25172	2.72654	1.92855	1.05094	0.420783	0		63	3.37257	2.95596	2.15002	1.12226	0.388014	0		62.81	2.80312	2.65842	2.00495	1.1173	0.492044	0
62.99	3.04747	2.23377	1.33921	0.655254	0.217086	0		63	3.25236	2.73243	1.93502	1.06191	0.418237	0		63.2	3.37366	2.95916	2.14705	1.11937	0.391397	0		63.01	2.79537	2.65395	2.01368	1.11363	0.488262	0
63.19	3.04129	2.23639	1.33811	0.646156	0.208625	0		63.2	3.2422	2.72322	1.93715	1.05348	0.420309	0		63.4	3.37965	2.96663	2.17034	1.13665	0.392502	0		63.21	2.78698	2.64974	2.0111	1.11766	0.4822	0
63.39	3.05045	2.24912	1.3523	0.658102	0.213918	0		63.4	3.25484	2.73405	1.94534	1.06444	0.41923	0		63.6	3.37935	2.97479	2.17554	1.14141	0.399952	0		63.41	2.79786	2.66118	2.01581	1.12246	0.48171	0
63.59	3.05158	2.25283	1.34862	0.646434	0.208574	0		63.6	3.26213	2.74053	1.95361	1.0658	0.420117	0		63.8	3.3841	2.97849	2.17563	1.14435	0.398263	0		63.61	2.80402	2.6569	2.01911	1.12261	0.490126	0
63.79	3.04895	2.25456	1.34598	0.645264	0.200833	0		63.8	3.24545	2.74136	1.95805	1.06625	0.425139	0		64	3.38391	2.98363	2.18368	1.14713	0.395515	0		63.81	2.80275	2.65838	2.02889	1.1249	0.488684	0
63.99	3.07345	2.27444	1.36668	0.667917	0.220272	0		64	3.25845	2.75017	1.96781	1.07383	0.430239	0		64.2	3.37772	2.98533	2.19321	1.1456	0.400192	0		64	2.79553	2.66866	2.03767	1.13304	0.491823	0
64.19	3.08047	2.27865	1.37209	0.662932	0.216267	0		64.2	3.26071	2.75293	1.97247	1.07111	0.425074	0		64.4	3.38102	2.9874	2.19411	1.15451	0.402258	0		64.21	2.79797	2.67077	2.04834	1.13561	0.4959	0
64.39	3.07134	2.28241	1.36742	0.664198	0.214885	0		64.4	3.26098	2.75206	1.97378	1.0743	0.426848	0		64.6	3.38367	2.99285	2.20342	1.15715	0.397314	0		64.41	2.81023	2.67694	2.05019	1.14305	0.496159	0
64.59	3.08816	2.29554	1.37915	0.669785	0.216701	0		64.6	3.26468	2.76584	1.98516	1.08515	0.438044	0		64.8	3.39352	2.99848	2.20992	1.16434	0.399484	0		64.6	2.79818	2.66882	2.04789	1.14162	0.497062	0
64.79	3.1003	2.31683	1.39774	0.682117	0.228522	0		64.8	3.26337	2.76756	1.9886	1.0828	0.42965	0		65	3.38409	2.99696	2.21109	1.16734	0.400951	0		64.8	2.79919	2.67657	2.06322	1.14616	0.498822	0
64.99	3.09159	2.30615	1.38912	0.6731	0.214945	0		65	3.26581	2.77105	1.99218	1.08607	0.434577	0		65.2	3.3818	2.99829	2.21325	1.16659	0.400763	0		65	2.7992	2.67435	2.06443	1.14557	0.502619	0
65.19	3.09806	2.32244	1.39391	0.675401	0.216358	0		65.2	3.26378	2.77808	2.0016	1.09168	0.436065	0		65.4	3.39624	3.01931	2.23487	1.17897	0.410676	0		65.21	2.81021	2.68206	2.06769	1.16003	0.508822	0
65.39	3.11226	2.33581	1.40739	0.687444	0.230427	0		65.4	3.27275	2.78387	2.00409	1.10038	0.437807	0		65.6	3.38897	3.01175	2.22786	1.17325	0.400934	0		65.4	2.79797	2.68138	2.07158	1.15172	0.503279	0
65.59	3.10628	2.3285	1.405	0.681958	0.221606	0		65.6	3.26829	2.77891	2.01116	1.0976	0.442369	0		65.8	3.39726	3.02567	2.24221	1.18709	0.408692	0		65.6	2.79315	2.67974	2.0789	1.15453	0.497596	0
65.79	3.11419	2.33901	1.41023	0.686987	0.224224	0		65.8	3.26933	2.79216	2.01741	1.09592	0.441297	0		66	3.39731	3.02257	2.24194	1.19347	0.413602	0		65.81	2.80173	2.68446	2.08431	1.16373	0.499423	0
65.99	3.12058	2.35906	1.42422	0.690323	0.230979	0		66	3.27991	2.8002	2.02933	1.11335	0.445669	0		66.2	3.39718	3.02704	2.24942	1.18916	0.414437	0		66.01	2.80916	2.68707	2.08243	1.16212	0.510823	0
66.19	3.12343	2.36501	1.42675	0.69642	0.22284	0		66.2	3.27125	2.80265	2.03201	1.11116	0.440532	0		66.4	3.39259	3.02725	2.25374	1.1923	0.405716	0		66.21	2.80247	2.69464	2.10876	1.17578	0.516883	0
66.39	3.12826	2.36338	1.42344	0.694967	0.221952	0		66.4	3.27481	2.80708	2.03598	1.11407	0.443646	0		66.6	3.39971	3.03132	2.26285	1.20056	0.41278	0		66.4	2.79917	2.68658	2.1052	1.16989	0.508544	0
66.59	3.13662	2.38067	1.43978	0.704716	0.231469	0		66.6	3.2806	2.8077	2.04103	1.11796	0.444982	0		66.8	3.39701	3.0359	2.26117	1.20169	0.409214	0		66.6	2.80791	2.69577	2.10883	1.17942	0.510531	0
66.79	3.13743	2.37802	1.44098	0.701822	0.229828	0		66.8	3.28415	2.81554	2.05085	1.1255	0.452136	0		67	3.40342	3.04851	2.27856	1.2127	0.420141	0		66.8	2.80752	2.69383	2.11205	1.18116	0.513718	0
66.99	3.14187	2.38944	1.4426	0.70388	0.226255	0		67	3.27799	2.82114	2.05839	1.12646	0.452147	0		67.2	3.40722	3.04728	2.28677	1.21163	0.419551	0		67.01	2.8093	2.70248	2.12303	1.18358	0.523509	0
67.19	3.15086	2.39142	1.44995	0.712972	0.229344	0		67.2	3.28746	2.8171	2.06783	1.12473	0.450543	0		67.4	3.40176	3.05709	2.28631	1.21849	0.426703	0		67.21	2.80408	2.70059	2.12523	1.19027	0.514495	0
67.39	3.15371	2.40218	1.45714	0.714434	0.231151	0		67.4	3.28243	2.8241	2.05823	1.11937	0.445198	0		67.6	3.39704	3.05045	2.28504	1.21854	0.415627	0		67.41	2.81257	2.70493	2.13575	1.19626	0.520389	0
67.59	3.14849	2.40976	1.45847	0.710117	0.224293	0		67.6	3.27831	2.82489	2.0709	1.13032	0.457839	0		67.8	3.40729	3.06077	2.29946	1.21836	0.423241	0		67.61	2.81131	2.70648	2.13602	1.1948	0.521548	0
67.79	3.15997	2.42411	1.47014	0.717664	0.235449	0		67.8	3.28594	2.83234	2.08239	1.13227	0.452734	0		68	3.4116	3.0637	2.29968	1.22538	0.430411	0		67.81	2.80666	2.70876	2.14352	1.19797	0.523088	0
67.99	3.1644	2.42857	1.47986	0.720204	0.236651	0		68	3.28495	2.83724	2.08351	1.13778	0.448338	0		68.2	3.40392	3.06536	2.31056	1.23168	0.42969	0		68.01	2.80765	2.70434	2.15304	1.20727	0.524417	0
68.19	3.16478	2.43454	1.47267	0.72503	0.230086	0		68.2	3.28218	2.83609	2.09288	1.14082	0.454059	0		68.4	3.40563	3.06379	2.31454	1.22971	0.424099	0		68.21	2.8127	2.70771	2.14722	1.20199	0.522052	0
68.39	3.17663	2.45081	1.48403	0.731565	0.239406	0		68.4	3.28458	2.8381	2.09062	1.14685	0.451785	0		68.6	3.41222	3.07219	2.32132	1.23749	0.428898	0		68.41	2.81616	2.71457	2.16153	1.21273	0.534437	0
68.59	3.17077	2.45049	1.48874	0.727022	0.23648	0		68.6	3.28804	2.84913	2.10447	1.15421	0.458711	0		68.8	3.40733	3.07949	2.32578	1.24403	0.431225	0		68.61	2.81249	2.7225	2.17061	1.21675	0.533204	0
68.79	3.17399	2.45634	1.48935	0.72839	0.234349	0		68.8	3.28636	2.84937	2.1017	1.15308	0.459391	0		69	3.40562	3.07732	2.33357	1.24981	0.432889	0		68.81	2.80942	2.71554	2.17026	1.21542	0.521729	0
68.99	3.18202	2.47417	1.50116	0.739251	0.240309	0		69	3.30087	2.8638	2.11879	1.16192	0.469494	0		69.2	3.41655	3.0828	2.33925	1.25511	0.437575	0		69	2.8162	2.71819	2.17547	1.22427	0.534582	0
69.19	3.18505	2.47654	1.5098	0.740919	0.246385	0		69.2	3.29181	2.86126	2.11658	1.16243	0.46118	0		69.4	3.41125	3.0904	2.34499	1.25184	0.430158	0		69.2	2.81243	2.71845	2.17286	1.22045	0.52976	0
69.39	3.17861	2.46969	1.50953	0.732501	0.235248	0		69.4	3.28639	2.85935	2.12671	1.16136	0.46096	0		69.6	3.41379	3.09217	2.35009	1.26033	0.435064	0		69.4	2.80762	2.72028	2.19204	1.22926	0.538963	0
69.59	3.19563	2.49663	1.51875	0.747155	0.239956	0		69.6	3.29548	2.8645	2.13325	1.16576	0.463318	0		69.8	3.41248	3.09248	2.35738	1.26455	0.439711	0		69.61	2.81227	2.72093	2.19099	1.23681	0.531896	0
69.79	3.19699	2.50126	1.52632	0.747933	0.244317	0		69.8	3.30422	2.87236	2.14058	1.17429	0.46998	0		70	3.41472	3.0923	2.35986	1.26438	0.435564	0		69.8	2.82086	2.72413	2.19457	1.23696	0.537403	0
69.99	3.19643	2.49909	1.52805	0.743904	0.240231	0		70	3.29463	2.87269	2.13832	1.16995	0.467025	0		70.2	3.4232	3.1041	2.37233	1.26972	0.439843	0		70.01	2.81346	2.72042	2.20306	1.23826	0.536019	0
70.19	3.20846	2.52118	1.54149	0.757203	0.249638	0		70.2	3.29214	2.86907	2.14692	1.17296	0.463251	0		70.4	3.41466	3.10091	2.37167	1.27457	0.443521	0		70.2	2.8094	2.72259	2.20846	1.23749	0.537506	0
70.39	3.20404	2.52383	1.5435	0.756927	0.251696	0		70.4	3.30113	2.87365	2.14436	1.18038	0.46382	0		70.6	3.41953	3.10442	2.37942	1.281	0.446425	0		70.4	2.81809	2.72747	2.21149	1.24947	0.537745	0
70.59	3.20804	2.52289	1.55134	0.759895	0.244511	0		70.6	3.2917	2.87828	2.15291	1.17715	0.462749	0		70.8	3.42424	3.11032	2.38125	1.2842	0.444198	0		70.6	2.83042	2.73324	2.22372	1.25632	0.549954	0
70.79	3.21288	2.53943	1.55187	0.761857	0.255317	0		70.8	3.29776	2.8835	2.16138	1.18344	0.467202	0		71	3.41901	3.11611	2.39032	1.28792	0.44884	0		70.81	2.8153	2.73289	2.22776	1.25175	0.550682	0
70.99	3.21217	2.5493	1.56066	0.769198	0.251757	0		71	3.30407	2.88511	2.17136	1.19196	0.473821	0		71.2	3.42026	3.10698	2.39442	1.29181	0.449355	0		71.01	2.80891	2.72777	2.23075	1.2503	0.548751	0
71.19	3.21615	2.54732	1.56429	0.763316	0.249597	0		71.2	3.3015	2.88512	2.17218	1.19235	0.478484	0		71.4	3.42213	3.12277	2.39822	1.29747	0.44699	0		71.21	2.81891	2.73383	2.23246	1.26297	0.543283	0
71.39	3.21972	2.55673	1.56298	0.768129	0.250088	0		71.4	3.29813	2.88995	2.17593	1.1894	0.473687	0		71.6	3.42165	3.12386	2.40474	1.30138	0.446863	0		71.41	2.82407	2.73285	2.23472	1.2661	0.551731	0
71.59	3.22902	2.57143	1.58158	0.779579	0.257081	0		71.6	3.30428	2.8966	2.18842	1.19851	0.478464	0		71.8	3.41944	3.12206	2.40975	1.2967	0.449828	0		71.61	2.82058	2.73447	2.24581	1.26498	0.556875	0
71.79	3.21979	2.56209	1.57198	0.772554	0.243666	0		71.8	3.3052	2.89467	2.18942	1.19599	0.47068	0		72	3.42042	3.12349	2.41234	1.30395	0.44677	0		71.81	2.81203	2.735	2.24466	1.27049	0.549227	0
71.99	3.22596	2.58238	1.58345	0.77476	0.249338	0		72	3.30471	2.90022	2.19074	1.19741	0.47839	0		72.2	3.42404	3.12471	2.41639	1.31128	0.453516	0		72.01	2.81998	2.73311	2.25323	1.27286	0.549286	0
72.19	3.23962	2.59773	1.60481	0.787408	0.260865	0		72.2	3.30432	2.91256	2.20216	1.21511	0.489169	0		72.4	3.42448	3.12809	2.42142	1.31034	0.453451	0		72.21	2.82001	2.73997	2.25945	1.27283	0.556413	0
72.39	3.22644	2.58711	1.59386	0.7815	0.250033	0		72.4	3.30156	2.90775	2.20617	1.2151	0.480176	0		72.6	3.42198	3.13349	2.42444	1.31392	0.453643	0		72.41	2.81675	2.7428	2.26145	1.27892	0.561045	0
72.59	3.23549	2.59634	1.60395	0.784873	0.253181	0		72.6	3.30241	2.91157	2.21665	1.21291	0.48403	0		72.8	3.42207	3.14044	2.43813	1.32901	0.459161	0		72.61	2.81736	2.74019	2.26275	1.28659	0.555875	0
72.79	3.24536	2.61785	1.61297	0.799421	0.265574	0		72.8	3.31526	2.91409	2.21385	1.2174	0.486623	0		73	3.4267	3.1385	2.44113	1.32893	0.455329	0		72.8	2.82657	2.74102	2.26497	1.2886	0.561168	0
72.99	3.24007	2.61466	1.61195	0.793007	0.257387	0		73	3.29875	2.91019	2.21473	1.21863	0.482378	0		73.2	3.42758	3.14372	2.45092	1.32939	0.459886	0		73	2.82894	2.7407	2.27767	1.29196	0.563996	0
73.19	3.23429	2.61513	1.6166	0.793343	0.251534	0		73.2	3.30466	2.91596	2.22315	1.22555	0.485609	0		73.4	3.42119	3.13913	2.44451	1.32643	0.4586	0		73.21	2.81933	2.75143	2.28265	1.29573	0.561268	0
73.39	3.25296	2.63433	1.6341	0.814068	0.268577	0		73.4	3.3137	2.92174	2.23486	1.23077	0.486023	0		73.6	3.42604	3.13759	2.45239	1.33301	0.46088	0		73.41	2.82359	2.74629	2.2846	1.30084	0.561783	0
73.59	3.24729	2.63218	1.62737	0.802827	0.260623	0		73.6	3.31264	2.91968	2.23475	1.22804	0.487007	0		73.8	3.42657	3.14747	2.45867	1.3399	0.464231	0		73.6	2.82905	2.75498	2.29292	1.30769	0.569095	0
73.79	3.25478	2.64628	1.62928	0.807683	0.259155	0		73.8	3.30944	2.92505	2.23825	1.23245	0.48557	0		74	3.43341	3.15679	2.46775	1.34981	0.458327	0		73.8	2.82792	2.75276	2.29581	1.31034	0.574576	0
73.99	3.25851	2.65971	1.64855	0.816195	0.266566	0		74	3.31414	2.93296	2.25525	1.2448	0.494841	0		74.2	3.4243	3.1452	2.4624	1.34857	0.464024	0		74.01	2.82381	2.74827	2.30189	1.30984	0.567668	0
74.19	3.25825	2.66323	1.65708	0.820653	0.272228	0		74.2	3.30982	2.93394	2.253	1.23386	0.491853	0		74.4	3.42211	3.15165	2.47082	1.34815	0.460588	0		74.21	2.81928	2.7498	2.30213	1.31572	0.568459	0
74.39	3.25515	2.66429	1.65075	0.812258	0.262403	0		74.4	3.30927	2.92981	2.25416	1.2401	0.494336	0		74.6	3.42742	3.15696	2.46981	1.35774	0.463645	0		74.41	2.82809	2.74998	2.30513	1.31727	0.573159	0
74.59	3.26095	2.67622	1.66529	0.818956	0.269326	0		74.6	3.31266	2.9364	2.2646	1.25355	0.496269	0		74.8	3.43594	3.16264	2.48307	1.35513	0.471406	0		74.6	2.82531	2.75706	2.31458	1.32719	0.575157	0
74.79	3.25901	2.68968	1.66975	0.827897	0.266722	0		74.8	3.31077	2.93983	2.26793	1.2511	0.492473	0		75	3.42642	3.16056	2.48458	1.36462	0.467725	0		74.8	2.81322	2.75051	2.31456	1.31419	0.576543	0
74.99	3.25737	2.68584	1.66551	0.815082	0.263627	0		75	3.31985	2.94318	2.27219	1.24966	0.500027	0		75.2	3.43429	3.15883	2.49351	1.36859	0.465258	0		75	2.82859	2.75286	2.32588	1.3304	0.575586	0
75.19	3.26849	2.70271	1.68163	0.835151	0.273451	0		75.2	3.31595	2.94315	2.28167	1.25765	0.495018	0		75.4	3.43304	3.16314	2.49994	1.36896	0.465218	0		75.2	2.83002	2.75661	2.32625	1.33684	0.578236	0
75.39	3.26726	2.70508	1.68146	0.832387	0.272672	0		75.4	3.3111	2.94427	2.28092	1.26101	0.501345	0		75.6	3.43124	3.16638	2.50055	1.37222	0.462877	0		75.41	2.82518	2.7536	2.33126	1.32915	0.580816	0
75.59	3.26315	2.70384	1.68703	0.833468	0.270117	0		75.6	3.3141	2.94691	2.29029	1.26107	0.501637	0		75.8	3.42978	3.17008	2.50585	1.37778	0.470919	0		75.61	2.8208	2.75235	2.33259	1.33585	0.577563	0
75.79	3.27291	2.72063	1.69336	0.839027	0.271897	0		75.83	3.32483	2.95251	2.29232	1.26962	0.503689	0		76	3.4342	3.17383	2.515	1.39287	0.478416	0		75.81	2.83175	2.76485	2.34716	1.34456	0.583537	0
75.99	3.27304	2.72739	1.701	0.844248	0.273291	0		76	3.31511	2.9503	2.28773	1.26587	0.504067	0		76.2	3.4378	3.18163	2.51992	1.39341	0.476454	0		76.01	2.83426	2.75886	2.34224	1.34267	0.587951	0
76.19	3.26998	2.7216	1.70036	0.837011	0.265016	0		76.2	3.31716	2.95838	2.30604	1.27055	0.503208	0		76.4	3.435	3.18117	2.52336	1.39363	0.477528	0		76.21	2.83224	2.76838	2.3521	1.3528	0.599183	0
76.39	3.27694	2.73374	1.70614	0.84364	0.275095	0		76.4	3.32497	2.9611	2.30896	1.27443	0.505465	0		76.6	3.43489	3.17558	2.53025	1.40277	0.480446	0		76.41	2.82546	2.76086	2.35295	1.36128	0.589341	0
76.59	3.27335	2.74465	1.71714	0.850303	0.280859	0		76.6	3.32744	2.96152	2.31727	1.28794	0.513687	0		76.8	3.43857	3.17999	2.53879	1.40229	0.483546	0		76.61	2.82961	2.7579	2.35485	1.35303	0.588282	0
76.79	3.27658	2.74445	1.7121	0.84533	0.271151	0		76.8	3.32175	2.96163	2.31244	1.28649	0.509363	0		77	3.44041	3.18539	2.53835	1.40443	0.480681	0		76.81	2.83369	2.7631	2.35652	1.35677	0.591486	0
76.99	3.28285	2.75766	1.72911	0.85273	0.279178	0		77	3.32172	2.96201	2.32726	1.2857	0.507955	0		77.2	3.44021	3.18975	2.54955	1.41244	0.490258	0		77.01	2.83086	2.76698	2.36755	1.36234	0.594545	0
77.19	3.28105	2.76514	1.72949	0.860243	0.281259	0		77.2	3.33034	2.96944	2.33633	1.29381	0.512194	0		77.4	3.4468	3.1919	2.55379	1.41957	0.49101	0		77.2	2.82769	2.76331	2.36351	1.36081	0.589666	0
77.39	3.28194	2.76721	1.73597	0.860267	0.280239	0		77.4	3.32045	2.96818	2.32762	1.29016	0.509395	0		77.6	3.45012	3.19936	2.56479	1.43058	0.490149	0		77.41	2.83347	2.76393	2.37331	1.37743	0.593628	0
77.59	3.27595	2.76857	1.73237	0.854073	0.270121	0		77.6	3.32127	2.96878	2.33764	1.2952	0.514934	0		77.8	3.44182	3.20062	2.56499	1.42367	0.48964	0		77.61	2.8367	2.76855	2.37836	1.3764	0.598107	0
77.79	3.28662	2.78701	1.74986	0.872865	0.291952	0		77.8	3.32253	2.97734	2.34906	1.29707	0.521826	0		78	3.44121	3.1936	2.56555	1.42483	0.496893	0		77.81	2.82715	2.76383	2.38687	1.37878	0.606529	0
77.99	3.28126	2.78366	1.75583	0.866971	0.285833	0		78	3.32533	2.97442	2.34703	1.29915	0.512174	0		78.2	3.4418	3.19794	2.56604	1.43299	0.48397	0		78	2.82215	2.76856	2.38801	1.38146	0.595647	0
78.19	3.28363	2.79511	1.75656	0.871487	0.277082	0		78.2	3.33456	2.98676	2.36104	1.31419	0.527531	0		78.4	3.44835	3.20122	2.57672	1.43649	0.489358	0		78.2	2.8398	2.7722	2.399	1.39165	0.608128	0
78.39	3.30181	2.81677	1.77936	0.886976	0.298216	0		78.4	3.32377	2.97738	2.35401	1.31043	0.516237	0		78.6	3.43886	3.19457	2.57189	1.43237	0.489779	0		78.41	2.83272	2.77305	2.3941	1.38525	0.607795	0
78.59	3.2869	2.80666	1.77609	0.884664	0.285359	0		78.6	3.33065	2.98442	2.36483	1.31721	0.528222	0		78.8	3.43913	3.19868	2.57405	1.43684	0.495369	0		78.6	2.83211	2.77272	2.40154	1.3874	0.604624	0
78.79	3.28995	2.81298	1.77364	0.881701	0.285413	0		78.8	3.32839	2.9779	2.36421	1.31356	0.522799	0		79	3.44709	3.21195	2.58941	1.44747	0.500914	0		78.8	2.83023	2.76966	2.40229	1.39159	0.604575	0
78.99	3.2988	2.82734	1.78648	0.889943	0.290996	0		79	3.32808	2.99023	2.37418	1.32404	0.525801	0		79.2	3.44478	3.20006	2.59411	1.44844	0.499686	0		79.01	2.83942	2.77204	2.40378	1.39586	0.605796	0
79.19	3.29148	2.82599	1.7905	0.883981	0.28722	0		79.2	3.33149	2.98906	2.38485	1.32137	0.52882	0		79.4	3.45066	3.21185	2.59941	1.45891	0.508631	0		79.21	2.83258	2.77019	2.40836	1.39913	0.613444	0
79.39	3.2967	2.82882	1.79434	0.892762	0.285126	0		79.4	3.33695	2.9922	2.38742	1.33046	0.532257	0		79.6	3.44575	3.21387	2.60598	1.46328	0.505435	0		79.4	2.83132	2.77168	2.4182	1.40065	0.614128	0
79.59	3.30544	2.85074	1.80588	0.899524	0.298368	0		79.6	3.33857	2.99848	2.39421	1.3357	0.535419	0		79.8	3.44533	3.20661	2.5954	1.45603	0.499061	0		79.6	2.83337	2.77319	2.41263	1.40576	0.599862	0
79.79	3.29711	2.84879	1.80385	0.895645	0.288646	0		79.8	3.33025	2.99534	2.39023	1.33779	0.530688	0		80	3.43564	3.20811	2.60287	1.4637	0.495904	0		79.81	2.84262	2.77474	2.42159	1.41333	0.621746	0
79.99	3.29632	2.84557	1.80987	0.897974	0.291284	0		80	3.32794	2.99723	2.39666	1.33968	0.528794	0		80.2	3.44259	3.21075	2.61491	1.46598	0.501655	0		80.01	2.83797	2.77512	2.43082	1.41979	0.621224	0
80.19	3.3079	2.85864	1.82244	0.914893	0.30094	0		80.2	3.33716	2.99359	2.40388	1.34143	0.529297	0		80.4	3.45206	3.21375	2.61896	1.47808	0.510501	0		80.21	2.83146	2.77012	2.42317	1.4148	0.614815	0
80.39	3.29851	2.86036	1.82701	0.907195	0.293728	0		80.4	3.33676	2.99849	2.39854	1.34113	0.528382	0		80.6	3.45377	3.2198	2.62245	1.47827	0.502765	0		80.41	2.8375	2.78118	2.43131	1.42659	0.61309	0
80.59	3.30399	2.8636	1.82614	0.905321	0.293663	0		80.6	3.33343	3.00492	2.40899	1.35091	0.537817	0		80.8	3.45095	3.22329	2.62823	1.48286	0.50687	0		80.61	2.84108	2.77124	2.43189	1.42295	0.620057	0
80.79	3.31462	2.88069	1.84021	0.926693	0.309647	0		80.8	3.32885	2.9994	2.41437	1.35096	0.53713	0		81	3.44528	3.21933	2.6285	1.48199	0.51041	0		80.81	2.8317	2.77744	2.43562	1.42361	0.620421	0
80.99	3.31085	2.88578	1.84307	0.91607	0.303814	0		81	3.33819	3.00334	2.42426	1.35083	0.533496	0		81.2	3.44501	3.21598	2.62545	1.48572	0.507588	0		81.01	2.82664	2.77849	2.44098	1.42987	0.622243	0
81.19	3.2993	2.87919	1.83739	0.915555	0.292546	0		81.2	3.33946	3.00947	2.42791	1.35972	0.54213	0		81.4	3.45463	3.22956	2.64165	1.49648	0.514382	0		81.21	2.83904	2.78202	2.44582	1.43734	0.629267	0
81.39	3.30494	2.89267	1.84829	0.919419	0.298469	0		81.4	3.33792	3.00668	2.42712	1.36007	0.538704	0		81.6	3.44797	3.22102	2.64476	1.49801	0.50985	0		81.41	2.84069	2.77807	2.44535	1.43862	0.631357	0
81.59	3.3098	2.90362	1.86191	0.930216	0.306542	0		81.6	3.33338	3.00592	2.4335	1.36943	0.543946	0		81.8	3.45181	3.2277	2.64745	1.50361	0.51808	0		81.61	2.83195	2.7812	2.45206	1.43966	0.626217	0
81.79	3.30236	2.88647	1.85747	0.921331	0.299117	0		81.8	3.32967	3.00344	2.4335	1.36085	0.535935	0		82	3.45454	3.22816	2.65364	1.50737	0.511478	0		81.81	2.83254	2.78173	2.45217	1.44837	0.628385	0
81.99	3.31531	2.90925	1.86334	0.930572	0.306432	0		82	3.33955	3.01432	2.44438	1.37498	0.544696	0		82.2	3.44647	3.23132	2.65565	1.50926	0.514713	0		82.01	2.83898	2.78057	2.45488	1.45034	0.629017	0
82.19	3.31804	2.92782	1.88027	0.93956	0.309305	0		82.2	3.34203	3.01465	2.4537	1.37876	0.551265	0		82.4	3.43822	3.22056	2.64962	1.50677	0.505562	0		82.21	2.84398	2.77993	2.46207	1.45553	0.631712	0
82.39	3.30483	2.90933	1.87577	0.933698	0.299938	0		82.4	3.33505	3.01838	2.44896	1.37606	0.547667	0		82.6	3.44949	3.2263	2.66306	1.51965	0.515055	0		82.4	2.8311	2.7826	2.46968	1.46123	0.631252	0
82.59	3.30812	2.9225	1.88628	0.934068	0.299891	0		82.6	3.34672	3.0221	2.45948	1.38659	0.550112	0		82.8	3.4559	3.23615	2.66768	1.52226	0.518768	0		82.61	2.83592	2.78033	2.46423	1.46075	0.626908	0
82.79	3.31655	2.93862	1.88764	0.944275	0.311037	0		82.8	3.3486	3.01907	2.46132	1.38668	0.550751	0		83	3.44629	3.22955	2.6673	1.51899	0.512629	0		82.8	2.84333	2.78312	2.46552	1.46013	0.63331	0
82.99	3.31393	2.93249	1.8912	0.945317	0.302476	0		83	3.33835	3.02187	2.46512	1.39119	0.549505	0		83.2	3.4503	3.23711	2.67783	1.53176	0.524119	0		83.01	2.83759	2.7805	2.47318	1.46579	0.635119	0
83.19	3.31392	2.93666	1.8995	0.949489	0.302482	0		83.2	3.33899	3.02023	2.46854	1.39245	0.55198	0		83.4	3.45291	3.23357	2.68066	1.53165	0.521887	0		83.21	2.84239	2.78605	2.48193	1.47524	0.642464	0
83.39	3.32381	2.95067	1.91467	0.956208	0.310467	0		83.4	3.34932	3.02501	2.47314	1.39454	0.554222	0		83.6	3.45577	3.23595	2.68228	1.53956	0.523422	0		83.41	2.83364	2.77912	2.48108	1.47299	0.640571	0
83.59	3.31385	2.94317	1.91106	0.948815	0.305438	0		83.6	3.34566	3.02131	2.4744	1.39443	0.554744	0		83.8	3.45916	3.24184	2.69038	1.54235	0.53034	0		83.61	2.85168	2.78854	2.48318	1.48272	0.644575	0
83.79	3.31853	2.95624	1.91576	0.959288	0.309671	0		83.8	3.33815	3.02555	2.48074	1.39809	0.557441	0		84	3.45763	3.24068	2.69821	1.54996	0.529345	0		83.81	2.84066	2.78652	2.49107	1.48436	0.647268	0
83.99	3.33164	2.96902	1.93114	0.966097	0.3188	0		84	3.34423	3.02838	2.48886	1.40897	0.559708	0		84.2	3.45285	3.23525	2.69536	1.54888	0.528186	0		84.01	2.83565	2.78432	2.49034	1.48509	0.643307	0
84.19	3.31639	2.96051	1.92697	0.964538	0.312044	0		84.2	3.34462	3.03086	2.48514	1.39854	0.55417	0		84.4	3.46445	3.24702	2.69872	1.55696	0.529077	0		84.21	2.84088	2.78514	2.49468	1.48964	0.645657	0
84.39	3.32325	2.97901	1.94163	0.972283	0.319334	0		84.4	3.34033	3.03244	2.49103	1.41193	0.561601	0		84.6	3.45907	3.24687	2.70789	1.55684	0.536386	0		84.41	2.84362	2.78922	2.49562	1.49212	0.650603	0
84.59	3.32636	2.98144	1.94859	0.975469	0.321283	0		84.6	3.34163	3.032	2.49673	1.41535	0.559807	0		84.8	3.45201	3.24717	2.70752	1.55923	0.537081	0		84.61	2.84027	2.78685	2.50048	1.49324	0.654262	0
84.79	3.32485	2.97276	1.94769	0.972631	0.319492	0		84.8	3.34737	3.0289	2.50353	1.41899	0.562887	0		85	3.45938	3.25084	2.71042	1.56719	0.53691	0		84.81	2.83534	2.78715	2.50262	1.50304	0.649287	0
84.99	3.31993	2.99506	1.94998	0.974829	0.313937	0		85	3.3447	3.03319	2.49991	1.41914	0.564351	0		85.2	3.46412	3.25565	2.72016	1.5765	0.532699	0		85.01	2.83823	2.78073	2.50557	1.50487	0.649608	0
85.19	3.33093	3.00469	1.96883	0.984874	0.326256	0		85.2	3.34545	3.03343	2.50737	1.42854	0.562663	0		85.4	3.45241	3.24989	2.71894	1.57384	0.540564	0		85.21	2.84504	2.79284	2.51044	1.50683	0.663254	0
85.39	3.32446	2.99258	1.96257	0.987609	0.320434	0		85.4	3.34555	3.03626	2.51491	1.42887	0.56485	0		85.6	3.44898	3.24383	2.71681	1.57647	0.534876	0		85.4	2.8414	2.79342	2.5119	1.51448	0.661792	0
85.59	3.32537	3.00002	1.9649	0.986496	0.317199	0		85.6	3.34833	3.04124	2.51882	1.43295	0.56979	0		85.8	3.45986	3.25015	2.72457	1.58446	0.540379	0		85.61	2.83821	2.79044	2.5138	1.51381	0.652284	0
85.79	3.33176	3.01669	1.98283	0.99914	0.325485	0		85.8	3.35009	3.03873	2.52369	1.43095	0.569329	0		86	3.46189	3.25045	2.7265	1.58126	0.536993	0		85.81	2.8436	2.79202	2.51156	1.5214	0.657227	0
85.99	3.33023	3.01362	1.9803	0.992568	0.325185	0		86	3.34689	3.03945	2.52306	1.43104	0.565683	0		86.2	3.45842	3.25287	2.73197	1.5872	0.538718	0		86.01	2.85003	2.80076	2.52198	1.52451	0.666563	0
86.19	3.32666	3.01045	1.98248	0.993173	0.315961	0		86.2	3.3426	3.04551	2.52854	1.4406	0.575022	0		86.4	3.46193	3.25206	2.7389	1.59417	0.548622	0		86.21	2.84077	2.79478	2.52045	1.52515	0.666794	0
86.39	3.33729	3.02417	1.99579	1.00409	0.332747	0		86.4	3.35245	3.03855	2.53087	1.44249	0.56478	0		86.6	3.45659	3.24644	2.73317	1.59364	0.543782	0		86.41	2.84511	2.79885	2.52911	1.5311	0.661827	0
86.59	3.33417	3.03159	1.99859	1.00979	0.327814	0		86.6	3.34891	3.04006	2.53644	1.44495	0.568961	0		86.8	3.46308	3.26366	2.75198	1.60318	0.549743	0		86.61	2.85071	2.79924	2.52939	1.5308	0.663902	0
86.79	3.32652	3.02724	1.99875	1.00277	0.320857	0		86.8	3.34847	3.04974	2.53949	1.45471	0.57837	0		87	3.4601	3.2626	2.75296	1.60381	0.549466	0		86.81	2.84881	2.80019	2.5303	1.53415	0.666989	0
86.99	3.33541	3.03365	2.01206	1.01312	0.329996	0		87	3.35453	3.05195	2.55229	1.45222	0.575999	0		87.2	3.46402	3.25331	2.74937	1.60605	0.555749	0		87.01	2.83886	2.79186	2.52799	1.53669	0.668465	0
87.19	3.33502	3.04239	2.01928	1.02172	0.332424	0		87.2	3.35122	3.04554	2.54544	1.45549	0.571706	0		87.4	3.45392	3.25549	2.74999	1.6073	0.542527	0		87.2	2.84054	2.79232	2.5314	1.5382	0.671061	0
87.39	3.33261	3.03362	2.01777	1.01233	0.327403	0		87.4	3.35331	3.04913	2.55004	1.46206	0.582827	0		87.6	3.46214	3.26256	2.76139	1.61618	0.551055	0		87.41	2.84929	2.79843	2.53997	1.54614	0.673821	0
87.59	3.33535	3.04846	2.03126	1.02424	0.33819	0		87.6	3.34884	3.05144	2.55617	1.46161	0.579239	0		87.8	3.46329	3.25983	2.76385	1.61926	0.552885	0		87.61	2.84572	2.79143	2.54528	1.54832	0.678822	0
87.79	3.34026	3.05216	2.03869	1.03012	0.336881	0		87.8	3.35306	3.05389	2.5646	1.47151	0.581059	0		88	3.46161	3.2667	2.76985	1.62562	0.56088	0		87.81	2.84396	2.79903	2.5394	1.55904	0.674868	0
87.99	3.32826	3.04599	2.02977	1.01877	0.337117	0		88	3.35617	3.05056	2.56404	1.46739	0.578722	0		88.2	3.47056	3.26774	2.77498	1.63632	0.558933	0		88.01	2.83974	2.80107	2.54991	1.55621	0.673158	0
88.19	3.34001	3.05828	2.04396	1.03252	0.339639	0		88.2	3.35271	3.05531	2.5643	1.47022	0.584936	0		88.4	3.46438	3.26556	2.77774	1.6311	0.559458	0		88.21	2.84374	2.79028	2.54218	1.55464	0.673087	0
88.39	3.33829	3.0681	2.05531	1.0418	0.342949	0		88.4	3.35128	3.05788	2.57756	1.4832	0.586126	0		88.6	3.46427	3.26585	2.77608	1.63337	0.562351	0		88.41	2.8492	2.79441	2.5506	1.55651	0.679809	0
88.59	3.33257	3.05796	2.04869	1.03029	0.324795	0		88.6	3.35171	3.05627	2.57413	1.47586	0.587234	0		88.8	3.46651	3.27104	2.78565	1.64176	0.561925	0		88.61	2.84882	2.80009	2.55427	1.57113	0.685321	0
88.79	3.34372	3.07332	2.05986	1.03918	0.338195	0		88.8	3.35404	3.05973	2.5798	1.48288	0.583312	0		89	3.46179	3.26639	2.78543	1.64271	0.557095	0		88.81	2.84571	2.80082	2.55057	1.57397	0.682276	0
88.99	3.34576	3.07914	2.07133	1.04939	0.343821	0		89	3.35603	3.06116	2.58418	1.49007	0.589239	0		89.2	3.46422	3.26743	2.79081	1.64239	0.558294	0		89.01	2.85629	2.79997	2.56081	1.57757	0.682558	0
89.19	3.33775	3.06981	2.06642	1.04591	0.341195	0		89.2	3.35319	3.06202	2.58832	1.49054	0.591727	0		89.4	3.45955	3.26918	2.7909	1.65077	0.563286	0		89.21	2.84324	2.79464	2.54843	1.57535	0.683458	0
89.39	3.34666	3.0799	2.07452	1.05074	0.343387	0		89.4	3.35845	3.06327	2.59371	1.49355	0.58796	0		89.6	3.46629	3.27335	2.79687	1.65837	0.567146	0		89.41	2.84777	2.80082	2.55685	1.57696	0.687543	0
89.59	3.34305	3.08701	2.08567	1.05432	0.343363	0		89.6	3.35586	3.06376	2.59546	1.49827	0.594473	0		89.8	3.46743	3.27448	2.80535	1.66269	0.566505	0		89.61	2.8486	2.80218	2.56482	1.58423	0.685297	0
89.79	3.33912	3.08048	2.08453	1.04983	0.335244	0		89.8	3.35476	3.06398	2.59219	1.50416	0.601907	0		90	3.46512	3.27791	2.80887	1.66951	0.571326	0		89.8	2.85708	2.79987	2.56915	1.58882	0.68665	0
89.99	3.34583	3.09118	2.0922	1.05662	0.345685	0		90	3.35135	3.06164	2.60287	1.49958	0.589684	0		90.2	3.46996	3.27501	2.80975	1.66751	0.573379	0		90.01	2.84636	2.79925	2.56655	1.58677	0.693856	0
90.19	3.35095	3.106	2.10648	1.06496	0.358834	0		90.2	3.36521	3.0681	2.60907	1.51291	0.597525	0		90.4	3.46196	3.27039	2.80671	1.67257	0.567486	0		90.21	2.84185	2.80459	2.57038	1.58959	0.693631	0
90.39	3.34027	3.10094	2.10619	1.06141	0.349232	0		90.4	3.35954	3.06232	2.60332	1.51092	0.595694	0		90.6	3.46985	3.27769	2.81063	1.67411	0.568838	0		90.41	2.84216	2.79947	2.56724	1.59292	0.685889	0
90.59	3.34405	3.10338	2.10683	1.06597	0.350013	0		90.6	3.35517	3.06922	2.60936	1.51381	0.599738	0		90.8	3.46261	3.27364	2.80747	1.67135	0.566475	0		90.61	2.85283	2.80273	2.5745	1.60723	0.700985	0
90.79	3.35059	3.11632	2.12119	1.0759	0.352562	0		90.8	3.35291	3.05956	2.61178	1.51241	0.598615	0		91	3.47002	3.27928	2.81992	1.68208	0.577115	0		90.81	2.84799	2.80055	2.57357	1.60602	0.69746	0
90.99	3.34203	3.10661	2.11939	1.07111	0.346833	0		91	3.36009	3.06569	2.61664	1.52045	0.598021	0		91.2	3.46888	3.27384	2.82313	1.68822	0.572809	0		91.01	2.84276	2.80543	2.58599	1.60736	0.699205	0
91.19	3.34098	3.11357	2.12542	1.07095	0.346355	0		91.2	3.35849	3.0704	2.61833	1.52314	0.604552	0		91.4	3.4732	3.27887	2.82444	1.6925	0.575649	0		91.21	2.85283	2.80483	2.58511	1.61703	0.705014	0
91.39	3.35759	3.13226	2.1456	1.09111	0.362264	0		91.4	3.3592	3.07574	2.62607	1.53054	0.603899	0		91.6	3.46815	3.27579	2.82689	1.68608	0.579493	0		91.41	2.85979	2.81139	2.58671	1.6258	0.710455	0
91.59	3.34845	3.12111	2.14456	1.0834	0.357204	0		91.6	3.36155	3.07634	2.62976	1.53116	0.60538	0		91.8	3.46703	3.27874	2.82811	1.69593	0.57948	0		91.6	2.85429	2.80791	2.59111	1.61503	0.707018	0
91.79	3.34499	3.12135	2.14527	1.0851	0.355157	0		91.8	3.36082	3.07333	2.63602	1.53806	0.608964	0		92	3.47531	3.28279	2.83213	1.70418	0.585264	0		91.8	2.84552	2.80655	2.58793	1.62498	0.702863	0
91.99	3.35133	3.13767	2.15772	1.09725	0.358821	0		92	3.3652	3.07456	2.63746	1.53581	0.60862	0		92.2	3.47304	3.28945	2.84372	1.7075	0.585893	0		92.01	2.86076	2.80827	2.58334	1.62983	0.70531	0
92.19	3.3449	3.12689	2.15163	1.09457	0.359727	0		92.2	3.36002	3.07613	2.63533	1.54141	0.610131	0		92.4	3.46202	3.2741	2.83477	1.70014	0.582477	0		92.21	2.85308	2.80173	2.58766	1.62606	0.70265	0
92.39	3.3503	3.12828	2.15857	1.09649	0.35199	0		92.4	3.36036	3.07455	2.63946	1.54133	0.604237	0		92.6	3.47067	3.28321	2.83808	1.71149	0.581623	0		92.41	2.84458	2.80177	2.58287	1.62479	0.702557	0
92.59	3.35564	3.1389	2.17245	1.10545	0.355763	0		92.6	3.37115	3.07719	2.64226	1.55011	0.616798	0		92.8	3.47126	3.28521	2.84549	1.71795	0.58728	0		92.61	2.84733	2.80476	2.59035	1.64021	0.71114	0
92.79	3.35628	3.13885	2.17768	1.11014	0.364165	0		92.8	3.3675	3.07325	2.64521	1.55087	0.613429	0		93	3.47373	3.28799	2.85084	1.71603	0.586914	0		92.81	2.8507	2.80904	2.59795	1.63889	0.707222	0
92.99	3.35375	3.13616	2.18138	1.10582	0.362561	0		93	3.35523	3.07608	2.64786	1.55565	0.614147	0		93.2	3.47213	3.28497	2.85205	1.72725	0.589665	0		93.01	2.85659	2.80472	2.5938	1.64356	0.717588	0
93.19	3.35175	3.14867	2.18859	1.11224	0.364444	0		93.2	3.35731	3.07364	2.65111	1.5558	0.611415	0		93.4	3.47494	3.29218	2.86452	1.73201	0.59608	0		93.21	2.84732	2.80635	2.60084	1.64283	0.715684	0
93.39	3.35391	3.15519	2.19318	1.11198	0.367032	0		93.4	3.35831	3.07411	2.65096	1.5545	0.61209	0		93.6	3.46696	3.2809	2.85587	1.72265	0.584933	0		93.41	2.84601	2.80799	2.59521	1.64415	0.714098	0
93.59	3.34657	3.14132	2.18185	1.111	0.359916	0		93.6	3.36168	3.08401	2.65757	1.56484	0.620872	0		93.8	3.47371	3.29663	2.87271	1.73847	0.596291	0		93.61	2.85199	2.80371	2.59859	1.64823	0.712524	0
93.79	3.36091	3.1555	2.20482	1.12231	0.368125	0		93.8	3.36467	3.08205	2.67007	1.56516	0.627148	0		94	3.47376	3.2901	2.86812	1.74335	0.59996	0		93.81	2.8562	2.81075	2.61031	1.66257	0.725111	0
93.99	3.35652	3.15709	2.20666	1.12459	0.37046	0		94	3.36562	3.07554	2.66693	1.57265	0.612384	0		94.2	3.47113	3.28628	2.86347	1.73893	0.588894	0		94.01	2.84443	2.80721	2.5965	1.64933	0.719999	0
94.19	3.34803	3.15347	2.20105	1.11673	0.35678	0		94.2	3.36822	3.08902	2.66863	1.57051	0.62393	0		94.4	3.47703	3.30008	2.88014	1.74761	0.600801	0		94.21	2.84889	2.80656	2.60255	1.66412	0.721169	0
94.39	3.36199	3.16212	2.22127	1.13287	0.375484	0		94.4	3.36429	3.08284	2.67102	1.57466	0.617816	0		94.6	3.47736	3.28985	2.87855	1.75094	0.607346	0		94.41	2.85785	2.80541	2.60646	1.66494	0.723302	0
94.59	3.35809	3.16569	2.2265	1.13305	0.368854	0		94.6	3.36482	3.08236	2.68195	1.57816	0.626243	0		94.8	3.47032	3.29189	2.87557	1.7501	0.603883	0		94.61	2.8534	2.80819	2.60818	1.66928	0.728967	0
94.79	3.34649	3.15516	2.22307	1.12657	0.36564	0		94.8	3.37429	3.08316	2.68455	1.58695	0.632975	0		95	3.48027	3.3035	2.8852	1.76392	0.605326	0		94.81	2.85437	2.81501	2.62254	1.67747	0.731668	0
94.99	3.3571	3.17281	2.23458	1.13911	0.371851	0		95	3.36574	3.08691	2.68373	1.58324	0.628754	0		95.2	3.48059	3.30349	2.88604	1.76147	0.604672	0		95.01	2.84811	2.80881	2.61485	1.67202	0.725953	0
95.19	3.35709	3.17515	2.24247	1.15234	0.37655	0		95.2	3.36987	3.09054	2.69359	1.59941	0.634884	0		95.4	3.47257	3.28832	2.88442	1.76045	0.599264	0		95.21	2.85825	2.80691	2.61323	1.67894	0.72872	0
95.39	3.3503	3.1605	2.24009	1.14533	0.365038	0		95.4	3.36731	3.08713	2.68948	1.59059	0.631347	0		95.6	3.47505	3.29625	2.89209	1.76862	0.603706	0		95.41	2.84861	2.81041	2.62246	1.68158	0.732283	0
95.59	3.35898	3.18174	2.246	1.15179	0.372545	0		95.6	3.3729	3.09414	2.70139	1.60102	0.630467	0		95.8	3.47952	3.2943	2.89361	1.77142	0.604287	0		95.61	2.84882	2.81081	2.61465	1.68615	0.732442	0
95.79	3.36478	3.18393	2.26094	1.15432	0.377665	0		95.84	3.36801	3.08883	2.6938	1.59465	0.631199	0		96	3.47721	3.29668	2.89207	1.77357	0.618618	0		95.81	2.84277	2.80578	2.61287	1.6829	0.724669	0
95.99	3.34949	3.17033	2.25409	1.14916	0.372361	0		96	3.36358	3.09159	2.69953	1.60392	0.638056	0		96.2	3.47331	3.29435	2.8886	1.78064	0.606196	0		96	2.86452	2.81469	2.62945	1.69446	0.746906	0
96.19	3.35312	3.18087	2.26295	1.15519	0.376017	0		96.2	3.37373	3.09203	2.70636	1.60854	0.642141	0		96.4	3.48064	3.302	2.89475	1.78435	0.615197	0		96.21	2.85478	2.8088	2.61788	1.6968	0.738167	0
96.39	3.36763	3.19401	2.27959	1.17278	0.382473	0		96.4	3.37472	3.09012	2.70279	1.60819	0.632454	0		96.6	3.47294	3.30147	2.89703	1.7791	0.600937	0		96.41	2.84606	2.80703	2.62213	1.69858	0.735657	0
96.59	3.36022	3.18153	2.27281	1.1579	0.375256	0		96.6	3.36479	3.08909	2.70209	1.61681	0.634914	0		96.8	3.47265	3.29457	2.9004	1.78126	0.611906	0		96.61	2.85621	2.8064	2.62512	1.7037	0.737251	0
96.79	3.36267	3.1861	2.28519	1.17158	0.381581	0		96.8	3.3644	3.08888	2.70909	1.61609	0.635222	0		97	3.47568	3.29775	2.90357	1.7935	0.617965	0		96.81	2.86395	2.81397	2.62942	1.71159	0.749077	0
96.99	3.36879	3.19959	2.29112	1.17896	0.384671	0		97	3.36673	3.09151	2.71336	1.61796	0.635128	0		97.2	3.47644	3.30027	2.91165	1.79847	0.611332	0		97.01	2.85314	2.81018	2.62516	1.70977	0.742275	0
97.19	3.35579	3.19344	2.29271	1.17238	0.380826	0		97.2	3.36964	3.09025	2.71052	1.61579	0.642297	0		97.4	3.47184	3.29964	2.90822	1.79475	0.619693	0		97.21	2.85446	2.81431	2.63033	1.71373	0.748244	0
97.39	3.36444	3.19512	2.29912	1.17282	0.384429	0		97.4	3.36596	3.09745	2.71944	1.6326	0.642699	0		97.6	3.47561	3.30497	2.91286	1.8068	0.625157	0		97.41	2.85993	2.81646	2.63335	1.71892	0.746932	0
97.59	3.37428	3.20898	2.31399	1.18914	0.38955	0		97.6	3.37019	3.0965	2.7199	1.63262	0.640464	0		97.8	3.48075	3.30273	2.91432	1.8069	0.619822	0		97.61	2.85758	2.80536	2.62862	1.7158	0.742881	0
97.79	3.36189	3.19646	2.30983	1.18339	0.388719	0		97.8	3.3742	3.09598	2.72466	1.62993	0.647633	0		98	3.4783	3.30211	2.91931	1.80838	0.618296	0		97.81	2.85603	2.8138	2.63542	1.72085	0.750368	0
97.99	3.35906	3.19542	2.31235	1.18317	0.38153	0		98	3.37265	3.0978	2.72968	1.6384	0.646143	0		98.2	3.47799	3.30522	2.92116	1.81552	0.61976	0		98.01	2.85267	2.81441	2.63457	1.72721	0.750071	0
98.19	3.36934	3.2141	2.32966	1.19604	0.393437	0		98.2	3.36825	3.10195	2.73355	1.63909	0.647399	0		98.4	3.47788	3.30286	2.92735	1.82158	0.628758	0		98.21	2.85651	2.81515	2.62984	1.72982	0.749101	0
98.39	3.37125	3.2063	2.33568	1.20236	0.397357	0		98.4	3.36479	3.09539	2.73342	1.64391	0.646993	0		98.6	3.47798	3.30163	2.92488	1.82411	0.6243	0		98.41	2.86183	2.80696	2.6332	1.72549	0.745753	0
98.59	3.3638	3.20537	2.33324	1.19818	0.386644	0		98.6	3.37376	3.09272	2.72576	1.6383	0.645504	0		98.8	3.48355	3.30829	2.9296	1.82602	0.618589	0		98.61	2.85001	2.81547	2.63701	1.73355	0.750449	0
98.79	3.37867	3.22314	2.34257	1.20786	0.396416	0		98.8	3.37693	3.10199	2.73782	1.64864	0.651196	0		99	3.47661	3.29687	2.92761	1.8227	0.620564	0		98.81	2.85057	2.81659	2.63644	1.74206	0.753901	0
98.99	3.36284	3.20975	2.3466	1.20632	0.393576	0		99	3.37007	3.09639	2.73843	1.65254	0.656882	0		99.2	3.47979	3.30146	2.93454	1.8323	0.629725	0		99.01	2.86076	2.81532	2.63933	1.74463	0.758737	0
99.19	3.36495	3.20535	2.3486	1.2072	0.396002	0		99.2	3.37431	3.09885	2.74004	1.6554	0.653693	0		99.4	3.4776	3.30624	2.93126	1.8362	0.629897	0		99.21	2.86083	2.81378	2.637	1.745	0.76383	0
99.39	3.36551	3.22388	2.35243	1.21396	0.394412	0		99.4	3.37617	3.10304	2.74731	1.66048	0.656775	0		99.6	3.47492	3.30254	2.93692	1.83534	0.625129	0		99.41	2.84896	2.81223	2.63961	1.74861	0.75669	0
99.59	3.36782	3.22266	2.3637	1.22026	0.401453	0		99.6	3.36791	3.09746	2.74346	1.66154	0.650741	0		99.8	3.4784	3.30298	2.93116	1.83918	0.629135	0		99.61	2.85316	2.81495	2.64538	1.75085	0.75495	0
99.79	3.37161	3.21555	2.36562	1.22246	0.396232	0		99.8	3.36938	3.09782	2.74903	1.6646	0.65668	0		100	3.48342	3.30488	2.94174	1.84767	0.636555	0		99.81	2.86158	2.81689	2.64519	1.75833	0.768617	0
99.99	3.37703	3.22848	2.3774	1.22818	0.408066	0		100	3.37658	3.10428	2.7596	1.66955	0.663942	0		100.2	3.47893	3.30912	2.94831	1.85017	0.632601	0		100.01	2.85426	2.81386	2.64548	1.75852	0.76544	0
100.19	3.36644	3.22099	2.37363	1.22319	0.39635	0		100.2	3.38249	3.10868	2.76084	1.67997	0.665416	0		100.4	3.48553	3.30979	2.94963	1.8558	0.635173	0		100.21	2.85337	2.81693	2.65448	1.76378	0.765441	0
100.39	3.36784	3.22022	2.37527	1.22705	0.398916	0		100.4	3.36879	3.10172	2.7541	1.6736	0.655833	0		100.6	3.48109	3.3111	2.95006	1.85491	0.635175	0		100.41	2.858	2.81705	2.65222	1.76788	0.765009	0
100.59	3.37337	3.22898	2.39281	1.23823	0.403621	0		100.6	3.37104	3.10524	2.75885	1.68	0.658462	0		100.8	3.48604	3.31207	2.95659	1.86481	0.646158	0		100.61	2.86736	2.81933	2.65173	1.77638	0.778727	0
100.79	3.37404	3.23446	2.399	1.24143	0.41106	0		100.8	3.37975	3.10236	2.76637	1.68597	0.66007	0		101	3.48478	3.30634	2.9514	1.86317	0.642506	0		100.81	2.85916	2.81565	2.65124	1.76992	0.77278	0
100.99	3.36035	3.21989	2.3877	1.23415	0.400591	0		101	3.3783	3.10411	2.76233	1.68007	0.663518	0		101.2	3.48751	3.31393	2.95909	1.87268	0.638935	0		101.01	2.85002	2.81564	2.65593	1.77531	0.771461	0
101.19	3.3716	3.23505	2.4022	1.24296	0.413345	0		101.2	3.38156	3.11167	2.77291	1.69801	0.676058	0		101.4	3.48094	3.30873	2.95695	1.86929	0.647608	0		101.21	2.8582	2.8217	2.64879	1.78255	0.769859	0
101.39	3.37539	3.23502	2.4144	1.2512	0.410302	0		101.4	3.37769	3.11035	2.77706	1.6982	0.669091	0		101.6	3.48093	3.31269	2.96375	1.8791	0.649156	0		101.41	2.86091	2.81671	2.6563	1.77965	0.773554	0
101.59	3.36934	3.23223	2.41142	1.24513	0.402538	0		101.6	3.37198	3.10706	2.77041	1.69072	0.669113	0		101.8	3.48203	3.30688	2.95771	1.87241	0.638938	0		101.61	2.85476	2.81103	2.65163	1.78182	0.771713	0
101.79	3.37023	3.24229	2.42275	1.25135	0.406375	0		101.8	3.37879	3.11229	2.77327	1.7032	0.673723	0		102	3.48893	3.31072	2.97092	1.88218	0.649661	0		101.8	2.8547	2.81994	2.65553	1.78815	0.772867	0
101.99	3.37629	3.23804	2.42809	1.26102	0.416426	0		102	3.37409	3.1068	2.7784	1.70352	0.673389	0		102.2	3.48578	3.30687	2.97271	1.88602	0.654671	0		102.01	2.85704	2.81598	2.6551	1.78536	0.767519	0
102.19	3.36832	3.23263	2.42443	1.25844	0.41034	0		102.2	3.37464	3.10827	2.78006	1.70444	0.673956	0		102.4	3.48883	3.32237	2.97488	1.89452	0.654084	0		102.21	2.86413	2.81795	2.66593	1.79947	0.794032	0
102.39	3.37692	3.24284	2.43216	1.26348	0.41372	0		102.4	3.3757	3.10264	2.77933	1.70831	0.67249	0		102.6	3.48552	3.31549	2.97182	1.89476	0.646027	0		102.41	2.85688	2.82021	2.66146	1.79383	0.785174	0
102.59	3.38102	3.25467	2.44711	1.27307	0.422244	0		102.6	3.37696	3.11291	2.78757	1.71643	0.674423	0		102.8	3.49068	3.32009	2.97947	1.90333	0.65439	0		102.61	2.85934	2.81963	2.66002	1.80258	0.781679	0
102.79	3.37161	3.239	2.43871	1.26961	0.414862	0		102.8	3.3811	3.10826	2.78807	1.71736	0.675963	0		103	3.48688	3.31263	2.97628	1.901	0.659394	0		102.81	2.86355	2.82471	2.66294	1.80485	0.782465	0
102.99	3.37061	3.23752	2.44619	1.27041	0.410423	0		103	3.38018	3.11107	2.79373	1.71849	0.681797	0		103.2	3.48623	3.31421	2.97633	1.90846	0.662843	0		103.01	2.86729	2.82254	2.66645	1.81628	0.787092	0
103.19	3.38157	3.25408	2.45842	1.28306	0.428721	0		103.2	3.39013	3.11722	2.79386	1.72751	0.686748	0		103.4	3.48645	3.31526	2.97512	1.90451	0.656483	0		103.21	2.8581	2.81824	2.66411	1.81072	0.790691	0
103.39	3.37862	3.24383	2.46717	1.28692	0.420821	0		103.4	3.38174	3.11444	2.79674	1.72598	0.680538	0		103.6	3.48514	3.31105	2.97782	1.9006	0.652648	0		103.41	2.85424	2.8177	2.67042	1.81625	0.785691	0
103.59	3.37618	3.24433	2.46542	1.28145	0.421476	0		103.6	3.37289	3.10942	2.79675	1.72777	0.679661	0		103.8	3.48665	3.31456	2.98682	1.91381	0.661659	0		103.61	2.86206	2.81981	2.6625	1.81529	0.79268	0
103.79	3.38572	3.25953	2.47502	1.28937	0.427264	0		103.8	3.3802	3.10945	2.79633	1.7339	0.685427	0		104	3.48952	3.3143	2.98693	1.91775	0.663059	0		103.8	2.86715	2.82169	2.66771	1.82332	0.797408	0
103.99	3.37214	3.24996	2.47187	1.28659	0.417489	0		104	3.38116	3.11172	2.80091	1.74032	0.686979	0		104.2	3.48536	3.31619	2.98838	1.91489	0.656182	0		104.02	2.85034	2.82239	2.66778	1.82458	0.794967	0
104.19	3.37265	3.24436	2.47411	1.28909	0.414911	0		104.2	3.38567	3.11786	2.81066	1.7476	0.689191	0		104.4	3.48445	3.316	2.98878	1.92081	0.660711	0		104.2	2.86032	2.8262	2.67541	1.8343	0.795488	0
104.39	3.37897	3.2533	2.48939	1.30306	0.421143	0		104.4	3.3804	3.11421	2.80791	1.74534	0.686051	0		104.6	3.47897	3.30694	2.98807	1.92036	0.66202	0		104.41	2.86608	2.8229	2.6706	1.83818	0.797816	0
104.59	3.37759	3.25377	2.49206	1.30346	0.417969	0		104.6	3.38497	3.11731	2.80945	1.74661	0.687402	0		104.8	3.48609	3.30828	2.99335	1.92464	0.660053	0		104.61	2.86142	2.81889	2.67058	1.83514	0.8	0
104.79	3.38174	3.25262	2.49487	1.30296	0.423915	0		104.8	3.38319	3.11278	2.80298	1.74418	0.685371	0		105	3.49312	3.32143	2.9931	1.92819	0.665244	0		104.81	2.86022	2.82807	2.67837	1.84344	0.801086	0
104.99	3.38127	3.2622	2.50717	1.31183	0.433922	0		105	3.37947	3.11763	2.81568	1.76061	0.691186	0		105.2	3.48741	3.32123	2.9982	1.93999	0.673215	0		105.01	2.86018	2.82566	2.66734	1.84117	0.798332	0
105.19	3.38217	3.25694	2.50548	1.31249	0.43449	0		105.2	3.3773	3.1116	2.81915	1.75479	0.696164	0		105.4	3.48775	3.31425	2.99589	1.93682	0.66769	0		105.21	2.86879	2.81953	2.66897	1.84304	0.801705	0
105.39	3.37527	3.25316	2.50528	1.30844	0.421186	0		105.4	3.38207	3.11643	2.81434	1.75622	0.69191	0		105.6	3.49168	3.32659	3.00443	1.94796	0.669631	0		105.41	2.86615	2.82186	2.67531	1.85534	0.809929	0
105.59	3.3818	3.26575	2.51574	1.32072	0.434784	0		105.6	3.38607	3.11888	2.81774	1.7635	0.693419	0		105.8	3.48972	3.32213	3.00851	1.9427	0.675337	0		105.61	2.85271	2.82668	2.67181	1.85076	0.802711	0
105.79	3.38301	3.26204	2.52458	1.32632	0.436245	0		105.8	3.38309	3.1163	2.81985	1.7658	0.696927	0		106	3.48503	3.31749	3.00217	1.94652	0.670502	0		105.81	2.86773	2.82422	2.67772	1.85481	0.805887	0
105.99	3.37727	3.25136	2.52371	1.32624	0.431161	0		106	3.37866	3.11263	2.82383	1.76904	0.697778	0		106.2	3.48618	3.31925	3.00328	1.95015	0.674997	0		106.01	2.86515	2.82399	2.67817	1.86429	0.813933	0
106.19	3.3744	3.26566	2.52482	1.32537	0.426876	0		106.2	3.38539	3.11926	2.82658	1.77206	0.701375	0		106.4	3.48691	3.32059	3.004	1.95215	0.673384	0		106.21	2.8645	2.82579	2.67354	1.86309	0.812694	0
106.39	3.38838	3.27117	2.54317	1.33712	0.437146	0		106.4	3.39414	3.12572	2.82509	1.77622	0.697079	0		106.6	3.48624	3.31937	3.00831	1.95467	0.672061	0		106.41	2.86074	2.82778	2.67734	1.86406	0.813936	0
106.59	3.38011	3.25598	2.53981	1.33133	0.434098	0		106.6	3.38398	3.12324	2.8276	1.78137	0.700265	0		106.8	3.48989	3.32824	3.01983	1.96607	0.686742	0		106.61	2.86869	2.8304	2.68525	1.87046	0.816632	0
106.79	3.38532	3.26924	2.55411	1.34139	0.440851	0		106.8	3.38451	3.12566	2.83471	1.787	0.70024	0		107	3.4894	3.32319	3.01393	1.96965	0.682489	0		106.81	2.87261	2.83339	2.68338	1.88186	0.823693	0
106.99	3.3879	3.27384	2.55303	1.34796	0.439582	0		107	3.38899	3.11757	2.8283	1.78882	0.699223	0		107.2	3.49121	3.32519	3.01573	1.97232	0.680934	0		107.01	2.8637	2.83421	2.68366	1.88154	0.819471	0
107.19	3.37853	3.25716	2.55292	1.33884	0.436567	0		107.2	3.38551	3.1218	2.83322	1.79045	0.703598	0		107.4	3.49349	3.32693	3.02013	1.97436	0.684839	0		107.21	2.85945	2.81935	2.68411	1.87405	0.817532	0
107.39	3.38709	3.27393	2.5661	1.3513	0.442893	0		107.4	3.38359	3.12366	2.83866	1.7929	0.705834	0		107.6	3.48867	3.3257	3.02259	1.976	0.690227	0		107.41	2.86076	2.82436	2.67857	1.88039	0.814587	0
107.59	3.38622	3.26833	2.57045	1.35696	0.441779	0		107.6	3.39104	3.12488	2.84063	1.79976	0.702393	0		107.8	3.49606	3.32386	3.01635	1.97489	0.68863	0		107.61	2.8647	2.81955	2.66836	1.88125	0.816431	0
107.79	3.38011	3.26827	2.56541	1.34927	0.437069	0		107.8	3.38123	3.1117	2.83503	1.79256	0.700136	0		108	3.48897	3.32692	3.02438	1.98635	0.685456	0		107.81	2.85977	2.82156	2.67824	1.88328	0.820697	0
107.99	3.3848	3.27563	2.57407	1.35754	0.443812	0		108	3.38687	3.12742	2.84323	1.80848	0.71206	0		108.2	3.48967	3.32859	3.02238	1.98665	0.693071	0		108.01	2.85828	2.82501	2.67657	1.89119	0.820423	0
108.19	3.38727	3.26813	2.5834	1.36268	0.448598	0		108.2	3.38305	3.12254	2.84091	1.80694	0.712609	0		108.4	3.49266	3.32686	3.0261	1.98802	0.694735	0		108.21	2.86326	2.82555	2.68082	1.89111	0.820939	0
108.39	3.38202	3.26673	2.58284	1.36008	0.442246	0		108.4	3.38592	3.12108	2.84798	1.81151	0.704306	0		108.6	3.48767	3.3274	3.02179	1.98852	0.688166	0		108.41	2.86693	2.82385	2.68583	1.90164	0.829268	0
108.59	3.38756	3.27935	2.58537	1.36492	0.448035	0		108.6	3.39686	3.12898	2.85717	1.81217	0.721954	0		108.8	3.49286	3.32795	3.03179	1.99822	0.691674	0		108.61	2.85887	2.82136	2.68222	1.89806	0.82615	0
108.79	3.38902	3.284	2.59548	1.37642	0.452828	0		108.8	3.39206	3.12857	2.85206	1.82276	0.718286	0		109	3.48402	3.32522	3.02519	1.99426	0.690014	0		108.81	2.85867	2.83276	2.69016	1.90537	0.824445	0
108.99	3.38015	3.27291	2.60252	1.37514	0.447467	0		109	3.38436	3.12573	2.85271	1.82536	0.719311	0		109.2	3.49671	3.32886	3.03565	2.00285	0.69635	0		109.01	2.86338	2.83224	2.68298	1.90672	0.831724	0
109.19	3.39368	3.28177	2.61084	1.37688	0.453657	0		109.2	3.3931	3.12817	2.85069	1.82566	0.72471	0		109.4	3.49281	3.33045	3.03738	2.00849	0.69632	0		109.21	2.86731	2.8251	2.69035	1.91357	0.831313	0
109.39	3.38934	3.28819	2.61248	1.38422	0.45981	0		109.4	3.39319	3.12682	2.85476	1.82763	0.71816	0		109.6	3.49093	3.32458	3.02706	2.00169	0.692358	0		109.41	2.85934	2.82524	2.68443	1.90344	0.832651	0
109.59	3.39091	3.27702	2.6172	1.38547	0.452311	0		109.6	3.38856	3.12676	2.85656	1.83099	0.723138	0		109.8	3.48952	3.32406	3.03817	2.0147	0.699794	0		109.61	2.86206	2.82495	2.69669	1.91611	0.8301	0
109.79	3.38043	3.27326	2.6154	1.38387	0.449695	0		109.8	3.38185	3.12085	2.85858	1.8276	0.715774	0		110	3.49054	3.33029	3.03699	2.01407	0.702858	0		109.81	2.86577	2.82537	2.68866	1.92152	0.83511	0
109.99	3.39231	3.29138	2.63336	1.39819	0.460559	0		110	3.39553	3.13265	2.86343	1.83693	0.724558	0		110.2	3.49822	3.33318	3.03846	2.0163	0.706453	0		110.01	2.86615	2.82597	2.68826	1.9184	0.839493	0
110.19	3.38697	3.27511	2.62362	1.38718	0.455558	0		110.2	3.38621	3.12677	2.86354	1.83954	0.719438	0		110.4	3.49238	3.33258	3.04283	2.02167	0.700608	0		110.21	2.86661	2.83159	2.6937	1.92397	0.840474	0
110.39	3.38495	3.27988	2.63178	1.40013	0.460682	0		110.4	3.38569	3.12739	2.86279	1.84287	0.732175	0		110.6	3.48733	3.32642	3.04493	2.02303	0.701053	0		110.41	2.86908	2.83562	2.69636	1.93921	0.846987	0
110.59	3.39186	3.28369	2.63742	1.40582	0.453207	0		110.6	3.39831	3.13794	2.87786	1.85402	0.73369	0		110.8	3.49022	3.3313	3.04062	2.02343	0.707083	0		110.61	2.87332	2.82833	2.69083	1.93055	0.844469	0
110.79	3.38547	3.28054	2.64113	1.40334	0.459324	0		110.8	3.39144	3.12409	2.86402	1.84762	0.724539	0		111	3.49631	3.32963	3.04637	2.02897	0.702357	0		110.81	2.8652	2.82978	2.69272	1.93228	0.843269	0
110.99	3.38591	3.27474	2.63995	1.40034	0.452865	0		111	3.39435	3.13551	2.87413	1.85674	0.731645	0		111.2	3.49092	3.33437	3.04507	2.03535	0.705091	0		111.01	2.86488	2.83186	2.6992	1.94138	0.843094	0
111.19	3.38897	3.28631	2.64908	1.40793	0.460075	0		111.2	3.38203	3.12799	2.8691	1.85082	0.725727	0		111.4	3.49077	3.32505	3.04289	2.03128	0.706863	0		111.21	2.86485	2.82988	2.68981	1.9363	0.841142	0
111.39	3.38477	3.27772	2.65201	1.4137	0.454956	0		111.4	3.39098	3.13113	2.87596	1.85583	0.730538	0		111.6	3.49665	3.33034	3.0461	2.03936	0.714607	0		111.41	2.86892	2.82602	2.68964	1.93781	0.845507	0
111.59	3.38711	3.28815	2.65946	1.41698	0.460879	0		111.6	3.39296	3.12637	2.87508	1.85598	0.727847	0		111.8	3.49277	3.32889	3.04746	2.0386	0.707083	0		111.61	2.86165	2.82538	2.69262	1.94408	0.847292	0
111.79	3.39588	3.29231	2.67308	1.42634	0.469368	0		111.8	3.39426	3.13501	2.88016	1.86708	0.732464	0		112	3.49319	3.32978	3.04745	2.04522	0.715188	0		111.81	2.86193	2.83528	2.70106	1.94556	0.851551	0
111.99	3.39512	3.28807	2.67339	1.42775	0.465702	0		112	3.38882	3.12922	2.87631	1.86463	0.731158	0		112.2	3.4932	3.33371	3.05382	2.04911	0.716702	0		112.01	2.87493	2.83233	2.70189	1.95312	0.852002	0
112.19	3.38083	3.28186	2.66479	1.42056	0.457443	0		112.2	3.38758	3.12951	2.87632	1.87107	0.739451	0		112.4	3.49481	3.33417	3.05571	2.05033	0.714393	0		112.21	2.86876	2.82915	2.69913	1.9533	0.849432	0
112.39	3.39284	3.29229	2.6819	1.43563	0.474802	0		112.4	3.39347	3.13668	2.88233	1.87767	0.733228	0		112.6	3.49316	3.33426	3.0579	2.05497	0.716682	0		112.41	2.85882	2.82804	2.6962	1.95714	0.856149	0
112.59	3.39432	3.29741	2.69163	1.44015	0.472613	0		112.6	3.39354	3.13077	2.87959	1.87668	0.735898	0		112.8	3.49112	3.32877	3.05524	2.05564	0.719786	0		112.61	2.86442	2.82991	2.69737	1.96077	0.853687	0
112.79	3.38317	3.28599	2.68926	1.43185	0.470777	0		112.8	3.38328	3.13075	2.88265	1.87731	0.738515	0		113	3.49434	3.33329	3.0599	2.06093	0.725242	0		112.81	2.87343	2.83192	2.69625	1.96534	0.860089	0
112.99	3.39719	3.29933	2.69466	1.44744	0.478826	0		113	3.39809	3.13809	2.88671	1.89056	0.744389	0		113.2	3.50148	3.33256	3.06007	2.0632	0.721023	0		113.01	2.8682	2.83001	2.70006	1.97036	0.865547	0
113.19	3.39725	3.30165	2.70315	1.45047	0.47802	0		113.2	3.39332	3.1327	2.88953	1.8884	0.740963	0		113.4	3.49405	3.33232	3.05836	2.06367	0.715228	0		113.21	2.86244	2.83036	2.69376	1.96635	0.859998	0
113.39	3.3831	3.27735	2.69038	1.43863	0.464288	0		113.4	3.38976	3.13553	2.88879	1.89018	0.745326	0		113.6	3.49467	3.33239	3.063	2.06843	0.723948	0		113.41	2.86826	2.83416	2.69988	1.97728	0.861023	0
113.59	3.40251	3.30154	2.71393	1.45788	0.479102	0		113.6	3.39322	3.13645	2.89209	1.89584	0.745446	0		113.8	3.48871	3.33304	3.06085	2.07117	0.724309	0		113.61	2.87605	2.83365	2.7004	1.9777	0.863374	0
113.79	3.39854	3.30299	2.71633	1.46174	0.484167	0		113.8	3.40156	3.13799	2.89006	1.89882	0.746232	0		114	3.49035	3.33201	3.06333	2.06747	0.718226	0		113.81	2.86533	2.83131	2.69848	1.98008	0.869573	0
113.99	3.38563	3.28731	2.70795	1.45012	0.474025	0		114	3.38957	3.13274	2.8882	1.89958	0.74156	0		114.2	3.49173	3.33718	3.06713	2.08094	0.723826	0		114.01	2.85866	2.83289	2.70281	1.97716	0.863408	0
114.19	3.39547	3.30099	2.72416	1.46514	0.4769	0		114.2	3.39665	3.14162	2.90042	1.90728	0.748188	0		114.4	3.48956	3.3303	3.06568	2.07946	0.728434	0		114.21	2.87024	2.83339	2.70039	1.98757	0.869209	0
114.39	3.40024	3.30606	2.7272	1.46932	0.489714	0		114.4	3.39548	3.13461	2.90069	1.90947	0.754688	0		114.6	3.49697	3.33508	3.06469	2.08116	0.729842	0		114.41	2.87109	2.83042	2.70256	1.98714	0.868658	0
114.59	3.38733	3.29009	2.72455	1.46576	0.479652	0		114.6	3.39605	3.13269	2.89571	1.90994	0.749685	0		114.8	3.49897	3.33697	3.072	2.08887	0.728713	0		114.61	2.87533	2.83108	2.70916	1.99108	0.87698	0
114.79	3.40121	3.30408	2.73482	1.47533	0.485762	0		114.8	3.39668	3.13838	2.89959	1.91374	0.748734	0		115	3.49875	3.33886	3.0724	2.08941	0.732169	0		114.81	2.86348	2.82871	2.70505	1.99528	0.868938	0
114.99	3.40124	3.30745	2.74686	1.47975	0.490918	0		115	3.39535	3.13293	2.898	1.91583	0.748194	0		115.2	3.48805	3.33239	3.07073	2.09143	0.730559	0		115.01	2.87059	2.8355	2.70418	1.99769	0.870986	0
115.25	3.39404	3.30106	2.74392	1.47225	0.485071	0		115.2	3.38497	3.12803	2.89336	1.91085	0.749269	0		115.4	3.49341	3.33078	3.06927	2.09348	0.734466	0		115.25	2.87079	2.8302	2.70606	1.99771	0.874859	0
115.42	3.40014	3.30264	2.74839	1.48784	0.492719	0		115.4	3.39853	3.14146	2.90785	1.92998	0.7523	0		115.6	3.49994	3.33416	3.07236	2.09936	0.735913	0		115.42	2.8663	2.8338	2.70645	2.00032	0.876652	0
115.59	3.39658	3.303	2.75463	1.48951	0.487687	0		115.6	3.39606	3.14023	2.90655	1.93308	0.759658	0		115.8	3.49741	3.33437	3.07357	2.09707	0.735441	0		115.61	2.86394	2.83654	2.7061	2.00685	0.873816	0
115.79	3.39308	3.29471	2.74936	1.48651	0.488126	0		115.87	3.38347	3.1311	2.90188	1.92654	0.751193	0		116	3.4989	3.32951	3.07295	2.10125	0.735971	0		115.81	2.87025	2.83679	2.7068	2.00792	0.883181	0
115.99	3.3943	3.30507	2.75513	1.4886	0.486549	0		116.04	3.40125	3.13854	2.91282	1.94107	0.762532	0		116.2	3.49923	3.33798	3.07609	2.10451	0.734893	0		116.01	2.86917	2.83531	2.7054	2.009	0.882423	0
116.19	3.40126	3.30782	2.76812	1.50074	0.49839	0		116.2	3.40296	3.13821	2.91378	1.9476	0.766414	0		116.4	3.49638	3.34042	3.07517	2.10499	0.74141	0		116.21	2.86419	2.83315	2.70378	2.00327	0.878672	0
116.39	3.39939	3.29922	2.76836	1.50264	0.489276	0		116.4	3.40011	3.13783	2.90647	1.94017	0.761921	0		116.6	3.48788	3.33491	3.07844	2.11139	0.736938	0		116.4	2.86611	2.8423	2.70964	2.01762	0.883339	0
116.59	3.39169	3.30467	2.76925	1.49847	0.487567	0		116.6	3.38888	3.13569	2.90431	1.94357	0.759516	0		116.8	3.49747	3.33891	3.08201	2.12014	0.75151	0		116.61	2.86521	2.82583	2.70219	2.01618	0.879878	0
116.79	3.40177	3.3144	2.77841	1.51024	0.504365	0		116.8	3.39065	3.13917	2.90592	1.93775	0.760144	0		117	3.50473	3.33953	3.07788	2.1165	0.745817	0		116.81	2.8664	2.83168	2.70462	2.02114	0.883057	0
116.99	3.39266	3.29736	2.78387	1.50555	0.487797	0		117	3.39214	3.14147	2.91458	1.94935	0.765067	0		117.2	3.49512	3.33645	3.08058	2.11576	0.740573	0		117.01	2.86784	2.83895	2.71217	2.02475	0.888676	0
117.19	3.39876	3.29969	2.78168	1.50776	0.492818	0		117.2	3.39562	3.13879	2.91532	1.95269	0.768627	0		117.4	3.49207	3.33102	3.08012	2.11954	0.742934	0		117.21	2.8756	2.84063	2.71269	2.03361	0.890313	0
117.39	3.40381	3.3161	2.79515	1.52518	0.499855	0		117.4	3.39353	3.14255	2.91928	1.96303	0.767383	0		117.6	3.49536	3.33764	3.08583	2.12285	0.75004	0		117.41	2.87754	2.83758	2.71067	2.03186	0.893853	0
117.59	3.39582	3.30438	2.79137	1.51125	0.492025	0		117.6	3.39982	3.13799	2.92136	1.95859	0.770833	0		117.8	3.50096	3.34175	3.08894	2.1254	0.754293	0		117.61	2.86758	2.83468	2.70937	2.02938	0.889464	0
117.79	3.39056	3.29743	2.78946	1.52061	0.49345	0		117.8	3.40429	3.14256	2.92328	1.96585	0.774196	0		118	3.49634	3.33895	3.08736	2.12869	0.745665	0		117.81	2.86537	2.83211	2.70945	2.03578	0.893405	0
117.99	3.40512	3.31599	2.80501	1.52651	0.507417	0		118	3.39578	3.14231	2.9211	1.97241	0.776557	0		118.2	3.50008	3.34202	3.08792	2.13595	0.756974	0		118.01	2.87067	2.83236	2.70944	2.0387	0.893317	0
118.19	3.40243	3.30347	2.80407	1.52477	0.501707	0		118.2	3.39395	3.14014	2.91762	1.96752	0.772583	0		118.4	3.49858	3.33767	3.08541	2.13772	0.752849	0		118.21	2.87056	2.8322	2.70858	2.03786	0.892261	0
118.39	3.3964	3.30142	2.79961	1.52246	0.49826	0		118.4	3.39998	3.14	2.92171	1.97059	0.77418	0		118.6	3.50101	3.34139	3.08819	2.141	0.750608	0		118.41	2.86636	2.82934	2.71411	2.04379	0.896752	0
118.59	3.40694	3.31621	2.82162	1.54366	0.511294	0		118.6	3.40193	3.14293	2.92819	1.97204	0.777856	0		118.8	3.49893	3.34302	3.09137	2.14391	0.754686	0		118.61	2.86367	2.83119	2.71204	2.04899	0.895117	0
118.79	3.40146	3.31259	2.81824	1.5416	0.506169	0		118.8	3.3976	3.14441	2.92533	1.97795	0.77155	0		119	3.49121	3.33768	3.08855	2.14672	0.755841	0		118.81	2.87282	2.84116	2.71701	2.05313	0.898425	0
118.99	3.3998	3.30542	2.81529	1.53639	0.501406	0		119	3.3948	3.14039	2.91926	1.97768	0.776098	0		119.2	3.49837	3.34355	3.09134	2.15137	0.75932	0		119.01	2.87729	2.83534	2.70618	2.04823	0.896738	0
119.19	3.40509	3.31454	2.82628	1.54994	0.513196	0		119.2	3.39922	3.1438	2.92635	1.98027	0.778027	0		119.4	3.50607	3.34216	3.09482	2.14755	0.760885	0		119.21	2.87685	2.84068	2.71771	2.06143	0.909617	0
119.39	3.3991	3.31061	2.82841	1.54653	0.509355	0		119.4	3.40878	3.14684	2.93487	1.99297	0.783722	0		119.6	3.50144	3.34195	3.09563	2.15063	0.760029	0		119.41	2.86125	2.83533	2.71321	2.05603	0.90239	0
119.59	3.39746	3.30308	2.82586	1.5487	0.504199	0		119.6	3.39371	3.13793	2.92851	1.98961	0.777865	0		119.8	3.50352	3.34669	3.10023	2.1678	0.767768	0		119.61	2.87004	2.83364	2.71411	2.05746	0.903393	0
119.79	3.39743	3.31236	2.83049	1.54891	0.508264	0		119.8	3.40263	3.14404	2.9368	1.99613	0.782424	0		120	3.50185	3.34069	3.10019	2.15866	0.767589	0		119.81	2.86754	2.8319	2.7081	2.05933	0.902011	0
119.99	3.40296	3.31493	2.84413	1.56185	0.513198	0		120	3.4036	3.14134	2.93282	1.99269	0.778477	0		120.2	3.50244	3.34274	3.09978	2.16191	0.763918	0		120.01	2.86477	2.83277	2.70576	2.06044	0.904996	0
120.19	3.39876	3.3071	2.83307	1.55342	0.510724	0		120.2	3.4027	3.14903	2.93215	2.0027	0.789614	0		120.4	3.50449	3.35024	3.10485	2.17461	0.773958	0		120.21	2.86855	2.83552	2.71587	2.07247	0.911452	0
120.39	3.40394	3.30742	2.84259	1.56198	0.511356	0		120.4	3.3973	3.14347	2.9411	2.00131	0.781617	0		120.6	3.4993	3.34424	3.09936	2.17535	0.772317	0		120.41	2.87116	2.83687	2.7139	2.07054	0.908988	0
120.59	3.40529	3.32489	2.85638	1.57031	0.518861	0		120.6	3.40062	3.14765	2.92889	2.00502	0.789027	0		120.8	3.49834	3.34282	3.10079	2.17289	0.767667	0		120.61	2.87858	2.84117	2.7169	2.07181	0.918894	0
120.79	3.39844	3.30437	2.85131	1.56402	0.508336	0		120.8	3.40308	3.14408	2.93251	2.00559	0.782813	0		121	3.50204	3.34803	3.10301	2.17363	0.769517	0		120.81	2.87017	2.83934	2.7222	2.07963	0.916447	0
120.99	3.4023	3.31588	2.85635	1.57329	0.511585	0		121	3.39999	3.15208	2.93726	2.01287	0.79196	0		121.2	3.5021	3.34462	3.10595	2.18346	0.774762	0		121.01	2.86561	2.8367	2.71798	2.08277	0.914425	0
121.19	3.4021	3.32045	2.86397	1.57826	0.521555	0		121.2	3.40519	3.15427	2.94626	2.01897	0.793322	0		121.4	3.49753	3.33545	3.10061	2.18088	0.773726	0		121.21	2.87684	2.84272	2.71792	2.08472	0.913925	0
121.39	3.39823	3.30984	2.8606	1.57698	0.515975	0		121.4	3.40522	3.14429	2.94087	2.02302	0.794608	0		121.6	3.49705	3.34451	3.10549	2.17533	0.768816	0		121.41	2.87821	2.83537	2.71952	2.08974	0.924139	0
121.59	3.40788	3.32082	2.87211	1.59229	0.520241	0		121.6	3.41241	3.15478	2.94319	2.02888	0.801031	0		121.8	3.50581	3.35422	3.10745	2.18753	0.773591	0		121.61	2.8682	2.83568	2.70912	2.09029	0.914246	0
121.79	3.41269	3.3232	2.88081	1.59373	0.525075	0		121.8	3.40555	3.15319	2.94563	2.02949	0.8009	0		122	3.49047	3.3374	3.1015	2.18257	0.769742	0		121.81	2.87341	2.83825	2.71666	2.08433	0.917668	0
121.99	3.39658	3.31584	2.87006	1.58888	0.522855	0		122	3.39688	3.14378	2.94148	2.02189	0.791736	0		122.2	3.50405	3.3451	3.10798	2.19189	0.77967	0		122.01	2.88148	2.84296	2.72283	2.09725	0.9254	0
122.19	3.39667	3.3119	2.87064	1.58792	0.514526	0		122.2	3.40418	3.14829	2.94788	2.03302	0.797826	0		122.4	3.49557	3.34065	3.10411	2.18382	0.775709	0		122.21	2.86462	2.83563	2.71961	2.09469	0.921087	0
122.39	3.40739	3.32359	2.88406	1.60493	0.530032	0		122.4	3.40957	3.14751	2.94676	2.03936	0.80205	0		122.6	3.50236	3.34832	3.10824	2.19222	0.784288	0		122.41	2.86886	2.83606	2.72225	2.0959	0.929227	0
122.59	3.40406	3.31164	2.89078	1.60164	0.528184	0		122.6	3.40267	3.15082	2.94907	2.04467	0.800476	0		122.8	3.5059	3.34317	3.10856	2.20087	0.78651	0		122.61	2.87635	2.84574	2.72814	2.10563	0.930441	0
122.79	3.4053	3.3254	2.88575	1.60146	0.522106	0		122.8	3.40509	3.15438	2.9497	2.04678	0.805192	0		123	3.50447	3.34741	3.11142	2.19827	0.783037	0		122.81	2.87189	2.83761	2.71666	2.09498	0.92371	0
122.99	3.41443	3.32991	2.90319	1.61764	0.536663	0		123	3.40916	3.14928	2.95121	2.04802	0.805918	0		123.2	3.50007	3.34358	3.10796	2.19428	0.778141	0		123.01	2.86563	2.83879	2.71585	2.10012	0.931328	0
123.19	3.402	3.31493	2.89894	1.61022	0.526268	0		123.2	3.39929	3.14609	2.94125	2.04555	0.799779	0		123.4	3.49926	3.34374	3.11205	2.20394	0.785248	0		123.21	2.86847	2.83804	2.72086	2.10756	0.930426	0
123.39	3.405	3.32408	2.89612	1.61034	0.529919	0		123.4	3.39933	3.15152	2.94746	2.0484	0.808192	0		123.6	3.50142	3.34561	3.11518	2.21151	0.79158	0		123.41	2.86887	2.83696	2.7154	2.11449	0.930881	0
123.59	3.40871	3.32916	2.90544	1.62345	0.536074	0		123.6	3.40672	3.15037	2.95755	2.05771	0.812516	0		123.8	3.50845	3.34885	3.11662	2.21608	0.797704	0		123.61	2.8774	2.84101	2.72076	2.11648	0.931956	0
123.79	3.40743	3.31864	2.90817	1.61537	0.533107	0		123.8	3.40476	3.15592	2.95868	2.06197	0.807355	0		124	3.50064	3.34275	3.11302	2.20659	0.785681	0		123.81	2.86597	2.84029	2.72276	2.11357	0.930507	0
123.99	3.39787	3.30891	2.89743	1.61202	0.521772	0		124	3.40193	3.1479	2.95089	2.05723	0.810854	0		124.2	3.50132	3.34767	3.11789	2.21835	0.79075	0		124.05	2.86643	2.83916	2.72158	2.12152	0.932437	0
124.19	3.40991	3.32558	2.915	1.6269	0.538846	0		124.2	3.39945	3.1551	2.95731	2.06504	0.808355	0		124.4	3.50776	3.34539	3.11826	2.22045	0.800241	0		124.21	2.86683	2.83051	2.72172	2.11839	0.93016	0
124.39	3.40971	3.3248	2.91616	1.62938	0.532857	0		124.4	3.40433	3.1538	2.95717	2.06736	0.810465	0		124.6	3.50862	3.34977	3.11903	2.2247	0.797733	0		124.41	2.87657	2.84401	2.72431	2.12666	0.945198	0
124.59	3.40522	3.32253	2.91748	1.63224	0.539065	0		124.6	3.40265	3.14855	2.95351	2.0654	0.810439	0		124.8	3.5019	3.35473	3.12611	2.22517	0.796588	0		124.61	2.86247	2.8363	2.72183	2.12508	0.93667	0
124.79	3.41002	3.3254	2.92804	1.64257	0.539768	0		124.8	3.40928	3.14965	2.95619	2.07151	0.810462	0		125	3.50614	3.35504	3.1269	2.23271	0.805556	0		124.81	2.87562	2.84335	2.72235	2.1347	0.945515	0
124.99	3.40716	3.32812	2.92494	1.64591	0.544869	0		125	3.39418	3.14768	2.95869	2.07459	0.810947	0		125.2	3.50098	3.3462	3.11504	2.23273	0.798815	0		125.01	2.88298	2.84311	2.72872	2.13374	0.944931	0
125.19	3.39948	3.31548	2.91953	1.63313	0.53504	0		125.2	3.40939	3.15985	2.96175	2.08275	0.82384	0		125.4	3.50465	3.35172	3.12189	2.23452	0.802234	0		125.21	2.87117	2.84178	2.72978	2.13614	0.950174	0
125.39	3.40949	3.32134	2.93329	1.64935	0.544614	0		125.4	3.40853	3.15208	2.9609	2.07968	0.810397	0		125.6	3.50867	3.35122	3.12608	2.23467	0.807451	0		125.41	2.86855	2.84048	2.72188	2.13588	0.946188	0
125.59	3.40916	3.31847	2.93305	1.65214	0.542167	0		125.6	3.41359	3.16142	2.96547	2.08975	0.820483	0		125.8	3.50444	3.35048	3.12343	2.23972	0.800528	0		125.61	2.87485	2.84429	2.71954	2.14064	0.938947	0
125.79	3.40449	3.31752	2.93211	1.65084	0.542576	0		125.8	3.40024	3.15083	2.96282	2.08635	0.822337	0		126	3.49772	3.34778	3.1166	2.23698	0.798414	0		125.81	2.87952	2.83956	2.72612	2.13632	0.950905	0
125.99	3.41136	3.32715	2.93993	1.65744	0.549531	0		126	3.4109	3.15507	2.96616	2.09624	0.81792	0		126.2	3.51147	3.35293	3.12872	2.24175	0.808879	0		126.01	2.87524	2.8385	2.72375	2.14595	0.948423	0
126.19	3.41609	3.32502	2.95196	1.66543	0.552231	0		126.2	3.41047	3.15897	2.96032	2.09497	0.828697	0		126.4	3.5087	3.35364	3.12974	2.24957	0.812814	0		126.21	2.86536	2.84128	2.72263	2.1444	0.94392	0
126.39	3.40196	3.32021	2.94534	1.66551	0.543155	0		126.4	3.40419	3.14971	2.95746	2.09368	0.825026	0		126.6	3.50399	3.3476	3.12724	2.25017	0.811425	0		126.41	2.87696	2.8376	2.73169	2.14676	0.954458	0
126.59	3.40975	3.33132	2.95739	1.67361	0.55416	0		126.6	3.40658	3.14912	2.96902	2.10254	0.829308	0		126.8	3.5022	3.34483	3.12081	2.24955	0.804172	0		126.61	2.88101	2.83841	2.72558	2.15533	0.958985	0
126.79	3.41314	3.32974	2.96162	1.67435	0.554918	0		126.8	3.41239	3.15921	2.97665	2.10779	0.833806	0		127	3.50258	3.35023	3.13113	2.2534	0.809304	0		126.81	2.86899	2.84587	2.72841	2.1551	0.957816	0
126.99	3.40268	3.31592	2.95282	1.66366	0.543289	0		127	3.40625	3.15206	2.96142	2.10589	0.824965	0		127.2	3.5073	3.35538	3.12975	2.25943	0.814485	0		127.01	2.87014	2.84282	2.72912	2.15425	0.956116	0
127.19	3.40444	3.32266	2.95111	1.6695	0.548099	0		127.2	3.40472	3.1525	2.96105	2.10125	0.828386	0		127.4	3.50739	3.34842	3.12671	2.2644	0.81644	0		127.21	2.88103	2.84121	2.72636	2.16357	0.962222	0
127.39	3.40868	3.3312	2.96412	1.68294	0.553357	0		127.4	3.40048	3.15917	2.96465	2.11034	0.832526	0		127.6	3.50861	3.34962	3.13184	2.26306	0.82071	0		127.41	2.87731	2.84163	2.72599	2.15637	0.958819	0
127.59	3.4075	3.32231	2.96879	1.68248	0.555787	0		127.6	3.41457	3.1581	2.96748	2.11504	0.832906	0		127.8	3.50295	3.34869	3.12837	2.26136	0.808978	0		127.61	2.87085	2.83925	2.73755	2.16382	0.958667	0
127.79	3.41117	3.33589	2.96887	1.68837	0.557976	0		127.8	3.40941	3.15601	2.96974	2.12102	0.839314	0		128	3.50207	3.35251	3.13167	2.26639	0.815092	0		127.81	2.8648	2.83891	2.71872	2.15871	0.954071	0
127.99	3.41548	3.33493	2.97636	1.69669	0.560381	0		128	3.40581	3.15292	2.96711	2.11459	0.831608	0		128.2	3.50185	3.34464	3.12761	2.26802	0.821833	0		128.01	2.88036	2.83677	2.72567	2.1653	0.958419	0
128.19	3.40678	3.32346	2.97454	1.68505	0.553123	0		128.2	3.40532	3.1523	2.97083	2.12323	0.834504	0		128.4	3.50831	3.35351	3.13266	2.27088	0.817607	0		128.21	2.87842	2.84952	2.73652	2.17432	0.973549	0
128.39	3.41395	3.32974	2.97485	1.69432	0.555195	0		128.4	3.41002	3.15703	2.96937	2.12723	0.83863	0		128.6	3.50896	3.35722	3.138	2.27722	0.821342	0		128.41	2.86997	2.84201	2.72996	2.1742	0.965272	0
128.59	3.41786	3.3402	2.98431	1.70408	0.564823	0		128.6	3.41363	3.16306	2.97627	2.13421	0.840721	0		128.8	3.50413	3.35227	3.13134	2.2776	0.824481	0		128.61	2.8774	2.84617	2.73029	2.18365	0.969589	0
128.79	3.41225	3.32756	2.98654	1.7068	0.561071	0		128.8	3.40616	3.15038	2.9654	2.13091	0.832269	0		129	3.51121	3.34858	3.1322	2.28134	0.823502	0		128.81	2.87746	2.83703	2.72765	2.17444	0.966068	0
128.99	3.40518	3.32357	2.97845	1.70448	0.555175	0		129	3.40683	3.15542	2.97416	2.13532	0.840638	0		129.2	3.51201	3.35661	3.13423	2.28299	0.826883	0		129.01	2.87404	2.84408	2.73142	2.18216	0.969393	0
129.19	3.41871	3.33134	2.98952	1.71474	0.567978	0		129.2	3.41367	3.15733	2.98204	2.13646	0.843975	0		129.4	3.50067	3.35823	3.13495	2.27871	0.825231	0		129.21	2.86962	2.85053	2.73256	2.18541	0.977695	0
129.39	3.40614	3.32045	2.98608	1.70909	0.559736	0		129.4	3.40956	3.15603	2.96957	2.13686	0.839566	0		129.6	3.49895	3.3552	3.1341	2.28366	0.823213	0		129.41	2.87769	2.84391	2.72747	2.179	0.970142	0
129.59	3.40842	3.32728	2.98768	1.71585	0.562599	0		129.6	3.40585	3.15664	2.97416	2.14275	0.841674	0		129.8	3.50663	3.3496	3.13957	2.29118	0.827262	0		129.61	2.88236	2.8411	2.72586	2.18864	0.970814	0
129.79	3.41446	3.34327	3.0037	1.72535	0.568422	0		129.8	3.40958	3.15875	2.97177	2.14677	0.839467	0		130	3.50771	3.34935	3.13226	2.28729	0.831488	0		129.81	2.87734	2.84716	2.73286	2.19298	0.978751	0
129.99	3.40958	3.33069	3.00014	1.72024	0.559171	0		130	3.41258	3.15318	2.98055	2.14623	0.840442	0		130.2	3.50925	3.35377	3.14181	2.29286	0.824844	0		130.01	2.87746	2.84957	2.73525	2.19136	0.9829	0
130.19	3.40234	3.31984	3.00101	1.72127	0.560906	0		130.2	3.41024	3.15789	2.98006	2.14836	0.84216	0		130.4	3.50519	3.35316	3.13985	2.2966	0.834073	0		130.21	2.87434	2.8453	2.73233	2.18856	0.971248	0
130.39	3.40727	3.33256	3.00855	1.73111	0.567428	0		130.4	3.40395	3.16266	2.97846	2.15202	0.841704	0		130.6	3.51587	3.35745	3.13724	2.30576	0.842492	0		130.41	2.87685	2.84411	2.72836	2.19732	0.98172	0
130.59	3.40938	3.33074	3.00875	1.73189	0.569266	0		130.6	3.40808	3.15801	2.97695	2.15807	0.846646	0		130.8	3.50824	3.35358	3.13807	2.30107	0.832148	0		130.61	2.87801	2.84564	2.73395	2.19915	0.981911	0
130.79	3.40803	3.32236	3.01327	1.73022	0.568181	0		130.8	3.40833	3.15478	2.97329	2.15926	0.846839	0		131	3.50917	3.35624	3.14049	2.30087	0.839483	0		130.81	2.87693	2.84688	2.73506	2.19993	0.982218	0
130.99	3.4108	3.33346	3.01342	1.74106	0.574861	0		131	3.41346	3.16698	2.98585	2.16523	0.856625	0		131.2	3.50602	3.35483	3.14291	2.30296	0.842295	0		131.01	2.87309	2.83656	2.72554	2.19851	0.975546	0
131.19	3.41491	3.33452	3.0181	1.744	0.574644	0		131.2	3.40804	3.1596	2.98309	2.16902	0.85185	0		131.4	3.5043	3.3497	3.13505	2.30234	0.838849	0		131.21	2.88151	2.84243	2.73519	2.20184	0.989689	0
131.39	3.40529	3.32552	3.00449	1.7367	0.565396	0		131.4	3.40742	3.15675	2.98141	2.16611	0.854167	0		131.6	3.50923	3.35555	3.14297	2.30385	0.83514	0		131.41	2.8711	2.84768	2.73514	2.20596	0.989065	0
131.59	3.41456	3.33696	3.01935	1.75156	0.580503	0		131.6	3.41592	3.16755	2.98715	2.17714	0.857397	0		131.8	3.50801	3.35224	3.1443	2.30913	0.840626	0		131.61	2.87207	2.84793	2.72948	2.20672	0.985126	0
131.79	3.41749	3.33602	3.02634	1.75776	0.581031	0		131.8	3.40762	3.1613	2.97913	2.1684	0.855862	0		132	3.51162	3.35495	3.14646	2.31931	0.8508	0		131.81	2.8734	2.84484	2.73197	2.20606	0.978599	0
131.99	3.40294	3.32771	3.01553	1.7485	0.57184	0		132	3.40768	3.15793	2.98643	2.17915	0.857502	0		132.2	3.51244	3.35718	3.14356	2.31789	0.846028	0		132.01	2.88691	2.84608	2.74158	2.2115	0.996885	0
132.19	3.41574	3.34178	3.03203	1.76342	0.582319	0		132.2	3.40635	3.16116	2.98636	2.17748	0.852038	0		132.4	3.51006	3.36116	3.14365	2.31514	0.84516	0		132.21	2.87682	2.84761	2.73316	2.21738	0.996983	0
132.39	3.41732	3.33696	3.03348	1.76991	0.587889	0		132.4	3.41371	3.1638	2.98338	2.18146	0.85991	0		132.6	3.50868	3.35898	3.14381	2.32549	0.846688	0		132.41	2.86685	2.84086	2.7296	2.21713	0.984324	0
132.59	3.40337	3.3258	3.02581	1.76165	0.569778	0		132.6	3.40447	3.156	2.98581	2.18573	0.859542	0		132.8	3.5039	3.35298	3.13984	2.324	0.845367	0		132.61	2.88576	2.84877	2.74413	2.22196	1.00021	0
132.79	3.41375	3.3411	3.03659	1.77284	0.583861	0		132.8	3.40839	3.15799	2.98883	2.18735	0.863565	0		133	3.51558	3.36058	3.1461	2.32461	0.849417	0		132.81	2.87793	2.85072	2.73529	2.2223	0.997063	0
132.99	3.42048	3.34429	3.04432	1.77908	0.593331	0		133	3.42047	3.16883	2.99361	2.19559	0.862761	0		133.2	3.51003	3.35488	3.14309	2.32151	0.848476	0		133	2.86931	2.84411	2.73055	2.21593	0.997091	0
133.19	3.4121	3.33491	3.03933	1.77653	0.581265	0		133.2	3.4129	3.16201	2.98629	2.20022	0.8697	0		133.4	3.51346	3.36058	3.15037	2.34184	0.861651	0		133.21	2.87822	2.85197	2.74471	2.23024	1.00286	0
133.39	3.41394	3.33709	3.04149	1.7851	0.591946	0		133.4	3.4079	3.16075	2.99003	2.19882	0.866432	0		133.6	3.50875	3.36041	3.14499	2.3321	0.855662	0		133.41	2.87664	2.83848	2.73066	2.22211	0.99699	0
133.59	3.42289	3.3456	3.04978	1.78966	0.591844	0		133.6	3.4199	3.16268	2.99488	2.20944	0.874347	0		133.8	3.50624	3.35895	3.14602	2.33333	0.849804	0		133.61	2.88182	2.8411	2.73533	2.22949	1.00524	0
133.79	3.41126	3.33473	3.04247	1.78372	0.583687	0		133.8	3.41519	3.16458	2.99464	2.20272	0.873026	0		134	3.51397	3.36222	3.15292	2.34059	0.86061	0		133.81	2.87382	2.85184	2.7397	2.23757	1.00464	0
133.99	3.41288	3.33809	3.04693	1.78669	0.588707	0		134	3.41417	3.16202	2.99159	2.20805	0.870093	0		134.2	3.50614	3.35844	3.14513	2.34463	0.86411	0		134.01	2.87394	2.83981	2.73189	2.23394	0.998015	0
134.19	3.42022	3.34382	3.05445	1.79359	0.595309	0		134.2	3.41694	3.16506	2.99759	2.20914	0.878621	0		134.4	3.50743	3.3502	3.14775	2.33851	0.857326	0		134.21	2.87481	2.84444	2.73054	2.23381	1.00692	0
134.39	3.41349	3.33713	3.05012	1.79292	0.596592	0		134.4	3.41847	3.16155	2.9973	2.217	0.880581	0		134.6	3.50437	3.35762	3.1498	2.34044	0.851839	0		134.41	2.87679	2.84793	2.73731	2.23735	1.00635	0
134.59	3.41418	3.33172	3.05258	1.79986	0.592141	0		134.6	3.40938	3.15944	2.98591	2.20725	0.870119	0		134.8	3.51295	3.35758	3.154	2.34756	0.864216	0		134.61	2.87631	2.8508	2.74353	2.24329	1.01269	0
134.79	3.41998	3.34916	3.0598	1.80932	0.598248	0		134.8	3.41492	3.16138	2.99515	2.21912	0.869828	0		135	3.51861	3.36493	3.15649	2.35787	0.874615	0		134.81	2.87301	2.84811	2.73204	2.23829	1.00942	0
134.99	3.40778	3.33536	3.05763	1.7998	0.594471	0		135	3.41059	3.16175	2.98838	2.21746	0.874831	0		135.2	3.50848	3.35611	3.15112	2.34795	0.856794	0		135	2.88897	2.84684	2.73995	2.24765	1.01446	0
135.19	3.41784	3.33544	3.05976	1.80305	0.592284	0		135.2	3.41132	3.16279	2.99241	2.22009	0.87462	0		135.4	3.51173	3.35925	3.15399	2.35052	0.864583	0		135.21	2.88492	2.84702	2.73739	2.25472	1.02009	0
135.39	3.42232	3.34745	3.0636	1.81762	0.599853	0		135.4	3.41041	3.16645	2.99578	2.22129	0.875896	0		135.6	3.5096	3.35863	3.15384	2.35791	0.867777	0		135.41	2.86879	2.8441	2.72785	2.24048	1.01008	0
135.59	3.40668	3.32551	3.05746	1.8133	0.592395	0		135.6	3.40924	3.16758	2.99432	2.23391	0.879253	0		135.8	3.51821	3.35661	3.16006	2.35876	0.871338	0		135.61	2.8804	2.84776	2.73937	2.25165	1.01713	0
135.79	3.40917	3.32845	3.06251	1.81259	0.594986	0		135.8	3.41176	3.16744	2.99669	2.22786	0.882576	0		136	3.51071	3.35634	3.14988	2.35523	0.86608	0		135.81	2.87986	2.84645	2.74321	2.25307	1.01442	0
135.99	3.42056	3.35081	3.07617	1.83475	0.604962	0		136	3.41849	3.16729	3.00245	2.23154	0.883012	0		136.2	3.51194	3.3581	3.15406	2.35975	0.869734	0		136	2.88203	2.85561	2.74774	2.2585	1.02068	0
136.19	3.40987	3.33018	3.0636	1.82207	0.597564	0		136.2	3.41724	3.16416	2.99929	2.2322	0.887047	0		136.4	3.51164	3.36241	3.15347	2.36742	0.873822	0		136.21	2.87395	2.84725	2.73585	2.2519	1.01956	0
136.39	3.41191	3.33502	3.06672	1.82372	0.597954	0		136.4	3.40264	3.1603	2.98923	2.23229	0.877494	0		136.6	3.51487	3.36196	3.16025	2.36995	0.879139	0		136.41	2.8876	2.85773	2.74485	2.2621	1.02133	0
136.59	3.42391	3.35121	3.08261	1.83629	0.608612	0		136.6	3.4158	3.17139	3.00397	2.23953	0.888037	0		136.8	3.51186	3.35956	3.15979	2.36719	0.878667	0		136.61	2.87598	2.84132	2.72932	2.25769	1.01793	0
136.79	3.41245	3.33668	3.0785	1.83552	0.598936	0		136.8	3.41546	3.16317	2.99784	2.24625	0.883928	0		137	3.51112	3.36044	3.15974	2.36473	0.876084	0		136.81	2.87953	2.84749	2.74292	2.26311	1.02917	0
136.99	3.41095	3.32986	3.07506	1.83446	0.602607	0		137	3.41016	3.16278	2.99552	2.24158	0.881077	0		137.2	3.51324	3.36206	3.1555	2.37658	0.879878	0		137	2.8799	2.85572	2.74627	2.27168	1.0307	0
137.19	3.4193	3.343	3.07859	1.84349	0.604225	0		137.2	3.41086	3.16536	3.00242	2.24699	0.889789	0		137.4	3.5088	3.35646	3.15822	2.3807	0.879443	0		137.21	2.87964	2.84999	2.73527	2.26809	1.0186	0
137.39	3.41848	3.34308	3.08565	1.84549	0.606069	0		137.4	3.41728	3.16908	3.00382	2.25211	0.886431	0		137.6	3.51366	3.36107	3.15862	2.37337	0.8787	0		137.41	2.88226	2.84436	2.73976	2.26481	1.03081	0
137.59	3.42008	3.33983	3.08077	1.84376	0.613249	0		137.6	3.41689	3.16673	2.99818	2.25114	0.884383	0		137.8	3.51881	3.36932	3.16611	2.38748	0.883655	0		137.61	2.88264	2.85304	2.74899	2.27296	1.03067	0
137.79	3.42036	3.343	3.08795	1.85793	0.61486	0		137.8	3.41869	3.17187	3.00993	2.25954	0.893495	0		138	3.5121	3.35765	3.15959	2.38519	0.884429	0		137.81	2.87091	2.84176	2.73348	2.26532	1.02646	0
137.99	3.41905	3.34621	3.08764	1.85848	0.621039	0		138	3.41383	3.16873	3.00569	2.26098	0.889258	0		138.2	3.50437	3.35548	3.15234	2.37589	0.884383	0		138	2.88757	2.85005	2.74168	2.26898	1.03219	0
138.19	3.40623	3.33396	3.08167	1.85062	0.604585	0		138.2	3.41615	3.16872	3.00186	2.25983	0.89492	0		138.4	3.51594	3.37036	3.16023	2.38718	0.887661	0		138.21	2.88861	2.84968	2.74163	2.27369	1.04052	0
138.39	3.4194	3.34832	3.09729	1.86785	0.619153	0		138.4	3.42417	3.17168	3.00795	2.26206	0.898211	0		138.6	3.51911	3.36498	3.16723	2.39328	0.892194	0		138.41	2.87952	2.85342	2.73972	2.27715	1.03282	0
138.59	3.42516	3.34989	3.10245	1.86716	0.618848	0		138.6	3.41871	3.16643	3.00502	2.26678	0.894006	0		138.8	3.50718	3.3586	3.15694	2.39074	0.889582	0		138.61	2.87301	2.84713	2.73892	2.27662	1.03506	0
138.79	3.40571	3.33666	3.0869	1.85685	0.607409	0		138.8	3.4147	3.17033	3.00528	2.26774	0.90091	0		139	3.51004	3.36449	3.16531	2.39966	0.888745	0		138.81	2.88593	2.84535	2.74328	2.28124	1.03519	0
138.99	3.42456	3.35284	3.09901	1.8754	0.617578	0		139	3.42199	3.16992	3.006	2.27224	0.905626	0		139.2	3.51787	3.36633	3.15959	2.38886	0.889743	0		139	2.8796	2.85245	2.74568	2.28451	1.04454	0
139.19	3.42233	3.35269	3.1025	1.88231	0.624404	0		139.2	3.4243	3.17386	3.00855	2.27587	0.898532	0		139.4	3.50558	3.35444	3.15684	2.38956	0.887395	0		139.21	2.87898	2.85151	2.74264	2.28471	1.03765	0
139.39	3.41417	3.33522	3.09063	1.86912	0.610272	0		139.4	3.41782	3.17171	3.00367	2.27743	0.907115	0		139.6	3.51847	3.36087	3.16595	2.40613	0.899005	0		139.41	2.88027	2.85111	2.74745	2.28971	1.04261	0
139.59	3.42526	3.35039	3.10124	1.88108	0.624961	0		139.6	3.41445	3.16625	3.00794	2.27275	0.90117	0		139.8	3.51931	3.3693	3.16097	2.40269	0.899379	0		139.61	2.88634	2.84658	2.7383	2.28579	1.04007	0
139.79	3.42565	3.35199	3.10538	1.89269	0.625683	0		139.8	3.41847	3.16697	3.00854	2.2821	0.900874	0		140	3.51501	3.35594	3.16485	2.39787	0.891907	0		139.81	2.88047	2.85341	2.74593	2.29749	1.05088	0
139.99	3.41476	3.33585	3.10016	1.88476	0.617103	0		140	3.4155	3.17044	2.99911	2.28193	0.901092	0		140.2	3.50991	3.3631	3.16161	2.40796	0.89698	0		140	2.87467	2.85412	2.75423	2.29197	1.04729	0
140.19	3.42357	3.34814	3.10715	1.89517	0.628222	0		140.2	3.40629	3.16703	3.00047	2.27852	0.900307	0		140.4	3.51681	3.36325	3.16441	2.41108	0.901492	0		140.21	2.88865	2.84939	2.74472	2.29709	1.04262	0
140.39	3.4192	3.35225	3.11465	1.89635	0.633443	0		140.4	3.4227	3.17237	3.01281	2.28778	0.906014	0		140.6	3.51218	3.36544	3.1646	2.40677	0.89999	0		140.41	2.89311	2.85584	2.74636	2.29748	1.05141	0
140.59	3.41788	3.34113	3.11147	1.90379	0.628861	0		140.6	3.42191	3.16708	3.00966	2.28904	0.908576	0		140.8	3.5122	3.36391	3.16521	2.41482	0.899874	0		140.61	2.87685	2.84542	2.74067	2.29017	1.04553	0
140.8	3.4307	3.34815	3.11883	1.91087	0.63031	0		140.8	3.41047	3.1604	3.00162	2.29088	0.90185	0		141	3.51686	3.36774	3.16527	2.41818	0.904673	0		140.81	2.8768	2.85205	2.74566	2.30215	1.0496	0
140.99	3.42733	3.3547	3.11846	1.91256	0.635861	0		141	3.40765	3.16805	3.00377	2.28972	0.899659	0		141.2	3.51465	3.36352	3.16345	2.41368	0.901791	0		141	2.88565	2.85679	2.7392	2.29898	1.05071	0
141.19	3.41936	3.3444	3.11278	1.9065	0.630898	0		141.2	3.4202	3.17302	3.01519	2.30064	0.909438	0		141.4	3.51705	3.3664	3.16943	2.41396	0.902814	0		141.21	2.88554	2.84423	2.74165	2.3006	1.04953	0
141.39	3.42104	3.34975	3.11568	1.91116	0.628561	0		141.4	3.42397	3.1735	3.01396	2.30587	0.917023	0		141.6	3.52144	3.37012	3.17293	2.42506	0.913135	0		141.41	2.88295	2.85011	2.74571	2.30242	1.05581	0
141.59	3.4258	3.35153	3.12242	1.92641	0.639272	0		141.6	3.42023	3.17471	3.01401	2.30359	0.916345	0		141.8	3.52214	3.36262	3.16529	2.42205	0.911527	0		141.61	2.87216	2.8486	2.73607	2.30467	1.05054	0
141.79	3.41539	3.34301	3.11713	1.91515	0.634813	0		141.8	3.4087	3.16525	3.01094	2.29837	0.910579	0		142	3.5117	3.36032	3.16567	2.421	0.909695	0		141.81	2.88785	2.85049	2.74551	2.30643	1.05639	0
141.99	3.4217	3.34332	3.11849	1.92038	0.63006	0		142	3.41461	3.1706	3.0142	2.31042	0.917552	0		142.2	3.51114	3.36417	3.16541	2.42104	0.907309	0		142	2.88627	2.85112	2.7454	2.31003	1.0616	0
142.19	3.42357	3.35698	3.12911	1.93163	0.638151	0		142.2	3.4203	3.16771	3.00638	2.30788	0.916382	0		142.4	3.51017	3.36547	3.16671	2.43031	0.914007	0		142.21	2.87846	2.85668	2.75058	2.31916	1.06081	0
142.39	3.42381	3.35059	3.12729	1.93247	0.641406	0		142.4	3.42139	3.17103	3.01824	2.31666	0.919504	0		142.6	3.51794	3.36595	3.17432	2.43417	0.919436	0		142.41	2.88355	2.85404	2.74808	2.31729	1.06294	0
142.59	3.41898	3.34843	3.12652	1.93164	0.64044	0		142.6	3.41394	3.16491	3.01443	2.3144	0.92064	0		142.8	3.51798	3.3662	3.17035	2.43256	0.912154	0		142.61	2.8885	2.85361	2.74653	2.32114	1.06674	0
142.79	3.42496	3.35062	3.12925	1.9384	0.637951	0		142.8	3.41881	3.16726	3.01689	2.31642	0.915403	0		143	3.51827	3.37005	3.17591	2.43731	0.919931	0		142.81	2.88183	2.84665	2.74547	2.31248	1.06267	0
142.99	3.42385	3.35279	3.12801	1.94007	0.644129	0		143	3.42282	3.17296	3.01468	2.31905	0.919946	0		143.2	3.51144	3.36032	3.17024	2.43235	0.916597	0		143	2.88156	2.85602	2.74758	2.32125	1.07452	0
143.19	3.42097	3.34013	3.1231	1.94102	0.639636	0		143.2	3.41581	3.1725	3.01458	2.32327	0.921729	0		143.4	3.51859	3.37048	3.16853	2.43162	0.911969	0		143.21	2.87761	2.85192	2.73941	2.31855	1.06345	0
143.39	3.42981	3.35382	3.13329	1.94858	0.64503	0		143.4	3.41688	3.17243	3.01792	2.32569	0.918677	0		143.6	3.51557	3.36853	3.16606	2.43863	0.919887	0		143.41	2.88101	2.85249	2.73956	2.31918	1.06432	0
143.59	3.4288	3.35641	3.1415	1.95389	0.654031	0		143.6	3.42804	3.17375	3.02056	2.33338	0.925175	0		143.8	3.5077	3.35817	3.16554	2.43942	0.919468	0		143.61	2.8902	2.8559	2.75181	2.3233	1.0761	0
143.79	3.41585	3.34257	3.12882	1.94845	0.636797	0		143.8	3.41911	3.17262	3.01892	2.33251	0.928003	0		144	3.51368	3.35865	3.1682	2.44711	0.920836	0		143.81	2.87741	2.85742	2.74503	2.32011	1.07184	0
143.99	3.42025	3.34938	3.1326	1.95504	0.64725	0		144	3.41832	3.17492	3.01357	2.33468	0.93013	0		144.2	3.51495	3.35987	3.16568	2.44611	0.92501	0		144.04	2.88796	2.85433	2.75088	2.32976	1.07124	0
144.19	3.42293	3.35173	3.13599	1.96388	0.652629	0		144.2	3.41886	3.17397	3.02054	2.33718	0.926514	0		144.4	3.52153	3.36949	3.18098	2.45462	0.927269	0		144.21	2.89122	2.85025	2.7457	2.32614	1.0809	0
144.39	3.41797	3.34635	3.13448	1.96072	0.641847	0		144.4	3.4217	3.16805	3.0135	2.33789	0.924572	0		144.6	3.5168	3.37827	3.17004	2.45354	0.927431	0		144.41	2.88026	2.84876	2.73989	2.32787	1.07374	0
144.59	3.42438	3.35207	3.13647	1.96406	0.651342	0		144.6	3.4259	3.17335	3.02239	2.34481	0.932358	0		144.8	3.51157	3.3583	3.17149	2.44814	0.926789	0		144.61	2.88203	2.8545	2.75119	2.33248	1.08167	0
144.79	3.42772	3.35608	3.13882	1.97262	0.654732	0		144.8	3.42613	3.17379	3.02613	2.34187	0.932442	0		145	3.50973	3.35451	3.16486	2.44609	0.924078	0		144.81	2.88061	2.84811	2.7434	2.32716	1.07133	0
144.99	3.41757	3.34513	3.12688	1.96421	0.642385	0		145	3.41671	3.17687	3.01966	2.33858	0.933492	0		145.2	3.51904	3.37348	3.1806	2.4574	0.929468	0		145	2.88931	2.84954	2.74268	2.32999	1.07905	0
145.19	3.43306	3.36384	3.14427	1.97818	0.65717	0		145.2	3.42589	3.18052	3.02037	2.3489	0.941226	0		145.4	3.51953	3.36598	3.17371	2.45285	0.930113	0		145.21	2.87725	2.85131	2.74442	2.33405	1.07952	0
145.39	3.43047	3.35102	3.15067	1.9832	0.658793	0		145.4	3.42319	3.17646	3.01934	2.35049	0.934441	0		145.6	3.50847	3.36071	3.16616	2.4502	0.932708	0		145.41	2.88259	2.85125	2.74544	2.33217	1.08241	0
145.59	3.41699	3.34231	3.13819	1.97487	0.65022	0		145.6	3.41193	3.16678	3.01534	2.34778	0.935141	0		145.8	3.51886	3.36436	3.17246	2.46171	0.934291	0		145.61	2.88996	2.86003	2.75371	2.34281	1.08971	0
145.79	3.42143	3.35349	3.14126	1.98034	0.658486	0		145.8	3.4212	3.17733	3.01931	2.34992	0.937649	0		146	3.5234	3.37134	3.17735	2.47019	0.93942	0		145.81	2.8868	2.84707	2.74348	2.33711	1.08956	0
145.99	3.4237	3.35712	3.14827	1.99541	0.664456	0		146	3.42486	3.17439	3.02026	2.35649	0.939772	0		146.2	3.5196	3.36788	3.17789	2.46501	0.946074	0		146	2.87997	2.85436	2.74969	2.34075	1.08411	0
146.19	3.4228	3.35286	3.14475	1.99056	0.660078	0		146.2	3.41801	3.17688	3.02646	2.36247	0.942226	0		146.4	3.51309	3.36789	3.17006	2.45927	0.936625	0		146.21	2.88008	2.85104	2.7519	2.34388	1.08757	0
146.39	3.42114	3.34856	3.14185	1.98894	0.657403	0		146.4	3.42006	3.17774	3.02443	2.36299	0.942286	0		146.6	3.52323	3.37342	3.18039	2.47075	0.936654	0		146.41	2.88936	2.85882	2.75406	2.34241	1.09181	0
146.59	3.43028	3.36209	3.15561	2.00285	0.666973	0		146.6	3.42848	3.17678	3.02376	2.36136	0.943562	0		146.8	3.52331	3.36578	3.17626	2.46821	0.941724	0		146.61	2.88982	2.85147	2.74838	2.34722	1.0918	0
146.79	3.42655	3.34789	3.14783	1.99863	0.66256	0		146.8	3.42096	3.16997	3.01748	2.35958	0.939807	0		147	3.51657	3.37172	3.17633	2.47336	0.944662	0		146.81	2.8815	2.85269	2.7509	2.34465	1.08908	0
146.99	3.43161	3.35351	3.15237	2.00512	0.666113	0		147	3.41451	3.16861	3.02143	2.36583	0.938651	0		147.2	3.52003	3.37166	3.18138	2.47714	0.950117	0		147	2.88349	2.85559	2.75145	2.35178	1.09313	0
147.19	3.43273	3.36368	3.15579	2.01367	0.669211	0		147.2	3.42789	3.17861	3.02325	2.37174	0.948515	0		147.4	3.52093	3.3724	3.17971	2.47927	0.944807	0		147.21	2.8862	2.85103	2.74878	2.35188	1.09836	0
147.39	3.41667	3.34596	3.14419	2.00588	0.665598	0		147.4	3.41762	3.17068	3.01714	2.36632	0.942845	0		147.6	3.51946	3.37204	3.18325	2.48268	0.943703	0		147.41	2.89119	2.85536	2.7559	2.35298	1.10049	0
147.59	3.42449	3.35511	3.15504	2.01306	0.67079	0		147.6	3.42475	3.17418	3.02239	2.37795	0.944246	0		147.8	3.52253	3.37476	3.18145	2.48297	0.953111	0		147.61	2.8823	2.85398	2.74873	2.35599	1.09827	0
147.79	3.43235	3.36381	3.16152	2.02458	0.675385	0		147.8	3.42043	3.18226	3.02899	2.38179	0.949571	0		148	3.52417	3.36757	3.18058	2.48417	0.955932	0		147.81	2.87684	2.85436	2.75052	2.35911	1.09864	0
147.99	3.42152	3.35329	3.15183	2.02118	0.669108	0		148	3.41961	3.17354	3.02376	2.3759	0.950821	0		148.2	3.51525	3.37239	3.1751	2.48411	0.952063	0		148	2.8891	2.85216	2.7456	2.35289	1.1024	0
148.19	3.41989	3.34917	3.15104	2.01738	0.659772	0		148.2	3.42201	3.17884	3.0244	2.38104	0.957288	0		148.4	3.52596	3.37301	3.18332	2.48871	0.952874	0		148.21	2.88227	2.85075	2.74609	2.35643	1.09838	0
148.39	3.43528	3.36611	3.16529	2.03502	0.679409	0		148.4	3.42589	3.17504	3.02967	2.38684	0.952802	0		148.6	3.51802	3.36699	3.17828	2.48482	0.955422	0		148.41	2.88008	2.84982	2.74979	2.35934	1.09601	0
148.59	3.42286	3.34829	3.16077	2.02905	0.672845	0		148.6	3.41908	3.16796	3.02027	2.3789	0.950352	0		148.8	3.52131	3.37551	3.18406	2.48988	0.954798	0		148.61	2.88398	2.85723	2.75396	2.35815	1.10261	0
148.79	3.42423	3.35256	3.15133	2.02994	0.669731	0		148.8	3.42326	3.17837	3.02532	2.38467	0.951544	0		149	3.52531	3.37894	3.18787	2.4978	0.957211	0		148.81	2.89087	2.85218	2.7557	2.36126	1.10782	0
148.99	3.42674	3.36181	3.16679	2.03946	0.674649	0		149	3.42612	3.17562	3.02376	2.39356	0.959479	0		149.2	3.52366	3.37745	3.18613	2.49393	0.963662	0		149	2.87998	2.85367	2.74666	2.35492	1.10516	0
149.19	3.43005	3.3557	3.16973	2.04178	0.683533	0		149.2	3.42241	3.17941	3.02137	2.39061	0.955494	0		149.4	3.51355	3.36814	3.18167	2.49442	0.959523	0		149.21	2.87904	2.85386	2.74717	2.36429	1.10786	0
149.39	3.42446	3.35698	3.15668	2.04404	0.675562	0		149.4	3.41355	3.16861	3.01849	2.38826	0.949323	0		149.6	3.52357	3.36982	3.1832	2.49485	0.962445	0		149.41	2.88729	2.85271	2.75639	2.36749	1.10775	0
149.59	3.43045	3.36135	3.16377	2.05184	0.677195	0		149.6	3.4305	3.18013	3.03267	2.39696	0.959858	0		149.8	3.52075	3.37284	3.17903	2.49911	0.961415	0		149.61	2.89229	2.85548	2.75025	2.36798	1.11158	0
149.79	3.42831	3.35835	3.17113	2.05251	0.679115	0		149.8	3.42954	3.1784	3.02955	2.39548	0.963567	0		150	3.52228	3.36846	3.18014	2.50304	0.964152	0		149.81	2.88546	2.85862	2.75372	2.37017	1.11842	0
149.99	3.42061	3.34287	3.15994	2.04348	0.674292	0		150	3.41605	3.17506	3.0258	2.39264	0.959018	0		150.2	3.51666	3.36641	3.17996	2.50136	0.964242	0		150	2.88044	2.85508	2.74824	2.37007	1.11062	0
150.19	3.43013	3.36473	3.16897	2.05426	0.683889	0		150.2	3.42035	3.18045	3.02828	2.40271	0.96295	0		150.4	3.52343	3.3727	3.18381	2.50509	0.96711	0		150.21	2.88309	2.85387	2.75224	2.3714	1.11236	0
150.39	3.43562	3.36241	3.17325	2.06778	0.687091	0		150.4	3.42931	3.17561	3.02535	2.40005	0.962442	0		150.6	3.51935	3.37291	3.17908	2.49716	0.966302	0		150.41	2.88584	2.85379	2.75164	2.36945	1.11567	0
150.59	3.42071	3.35329	3.16346	2.06227	0.687822	0		150.6	3.42085	3.1716	3.02202	2.41071	0.969033	0		150.8	3.51711	3.3689	3.17734	2.50951	0.97132	0		150.61	2.88572	2.86081	2.75245	2.37751	1.12222	0
150.79	3.43643	3.36533	3.17648	2.07414	0.691569	0		150.8	3.42286	3.17812	3.03084	2.40817	0.968967	0		151	3.52614	3.37526	3.18769	2.51566	0.981219	0		150.81	2.88411	2.86455	2.75309	2.37993	1.11994	0
150.99	3.43194	3.36324	3.1809	2.07801	0.68964	0		151	3.43096	3.18397	3.03784	2.41349	0.971541	0		151.2	3.51397	3.36805	3.175	2.5042	0.968132	0		151	2.89222	2.8619	2.75192	2.37474	1.1199	0
151.19	3.42535	3.36068	3.17167	2.07107	0.689542	0		151.2	3.42169	3.17704	3.02725	2.41169	0.967755	0		151.4	3.52437	3.37799	3.19178	2.51384	0.967898	0		151.21	2.8891	2.85411	2.75001	2.37477	1.11934	0
151.39	3.4373	3.36289	3.1746	2.07937	0.695706	0		151.4	3.42283	3.17723	3.0313	2.41692	0.968465	0		151.6	3.52356	3.37584	3.18231	2.5152	0.975759	0		151.41	2.8884	2.85685	2.75696	2.38538	1.1313	0
151.59	3.43576	3.36584	3.17517	2.08499	0.690047	0		151.6	3.42421	3.18212	3.03045	2.41797	0.966588	0		151.8	3.52003	3.37212	3.18529	2.51401	0.980123	0		151.61	2.88862	2.86094	2.75376	2.38549	1.12406	0
151.79	3.42321	3.35376	3.16969	2.07522	0.685307	0		151.8	3.42386	3.18242	3.03431	2.41685	0.970011	0		152	3.52499	3.37381	3.18452	2.51979	0.974805	0		151.81	2.89236	2.85958	2.75642	2.38888	1.12897	0
151.99	3.43285	3.36424	3.17734	2.08608	0.692656	0		152	3.42979	3.18181	3.03325	2.42341	0.981792	0		152.2	3.52471	3.37437	3.18513	2.52063	0.975653	0		152	2.89753	2.86412	2.75984	2.39049	1.1409	0
152.19	3.43442	3.36925	3.18133	2.09514	0.701752	0		152.2	3.42208	3.18143	3.02973	2.41961	0.97542	0		152.4	3.52066	3.36711	3.18714	2.52074	0.978613	0		152.21	2.88195	2.85529	2.75719	2.38557	1.13115	0
152.39	3.41769	3.35097	3.16801	2.0856	0.688306	0		152.4	3.42599	3.17784	3.03446	2.4261	0.975974	0		152.6	3.52444	3.37372	3.19085	2.52944	0.983685	0		152.41	2.8856	2.8553	2.75721	2.39324	1.13372	0
152.59	3.42253	3.35906	3.17515	2.09138	0.691308	0		152.6	3.43023	3.1812	3.03388	2.43168	0.980973	0		152.8	3.52797	3.37422	3.18844	2.529	0.987671	0		152.61	2.89262	2.85711	2.75454	2.38614	1.13272	0
152.79	3.43095	3.37422	3.18462	2.10615	0.703291	0		152.8	3.42877	3.18366	3.03278	2.43749	0.980098	0		153	3.52217	3.37468	3.1841	2.52517	0.983691	0		152.81	2.89189	2.85413	2.75225	2.38616	1.13004	0
152.99	3.43261	3.36014	3.18027	2.10407	0.697481	0		153	3.42283	3.17222	3.02949	2.42862	0.976178	0		153.2	3.51818	3.36883	3.18916	2.52391	0.984988	0		153	2.8831	2.85474	2.75634	2.38503	1.13268	0
153.19	3.42975	3.3572	3.17655	2.10754	0.69503	0		153.2	3.4237	3.18012	3.03684	2.43608	0.983976	0		153.4	3.5246	3.3785	3.18978	2.53265	0.99195	0		153.21	2.89003	2.85558	2.76043	2.3963	1.13837	0
153.39	3.43839	3.36737	3.18593	2.11749	0.699637	0		153.4	3.42509	3.17601	3.03312	2.43771	0.978651	0		153.6	3.52112	3.37186	3.19184	2.5321	0.98925	0		153.41	2.89736	2.86289	2.76227	2.40102	1.14559	0
153.59	3.42585	3.36507	3.18048	2.11157	0.704713	0		153.6	3.41963	3.1814	3.027	2.43669	0.980607	0		153.8	3.52014	3.37287	3.18392	2.53573	0.986114	0		153.61	2.886	2.85352	2.75602	2.38909	1.14179	0
153.79	3.42443	3.35057	3.17626	2.11201	0.700328	0		153.8	3.41687	3.17623	3.02929	2.4351	0.978753	0		154	3.52363	3.3786	3.19492	2.53899	0.990419	0		153.81	2.88656	2.86066	2.75844	2.39846	1.13895	0
153.99	3.43526	3.37256	3.1921	2.12662	0.71112	0		154	3.42514	3.18075	3.03931	2.44067	0.986147	0		154.2	3.52591	3.37439	3.19255	2.54634	0.999393	0		154	2.89219	2.86123	2.75988	2.39974	1.14185	0
154.19	3.43077	3.36233	3.18547	2.12549	0.705365	0		154.2	3.42875	3.17744	3.03525	2.44225	0.988376	0		154.4	3.52609	3.37447	3.18799	2.53943	0.989893	0		154.21	2.89694	2.8565	2.75519	2.39799	1.14218	0
154.39	3.42955	3.35956	3.17947	2.1233	0.706206	0		154.4	3.42395	3.17842	3.03061	2.44556	0.982665	0		154.6	3.52437	3.38039	3.18962	2.54369	0.996183	0		154.41	2.89026	2.85844	2.75658	2.39854	1.14316	0
154.59	3.43505	3.36112	3.1873	2.13392	0.708056	0		154.6	3.42847	3.18547	3.03476	2.45193	0.991471	0		154.8	3.52285	3.37132	3.18759	2.5441	1.00232	0		154.61	2.88366	2.85487	2.7515	2.39553	1.14312	0
154.79	3.423	3.35347	3.18361	2.12977	0.700811	0		154.8	3.4269	3.17867	3.03505	2.44963	0.986928	0		155	3.51535	3.36587	3.18243	2.53576	0.99049	0		154.81	2.8885	2.85811	2.75345	2.4011	1.14619	0
154.99	3.42253	3.35164	3.17681	2.12081	0.697691	0		155	3.42583	3.17737	3.03241	2.45333	0.985645	0		155.2	3.52466	3.38182	3.19049	2.54657	0.995109	0		155	2.89188	2.8581	2.76173	2.40498	1.15894	0
155.19	3.4351	3.36927	3.19045	2.14227	0.721019	0		155.2	3.42461	3.18301	3.03659	2.45674	0.988965	0		155.4	3.52434	3.37015	3.18791	2.55029	1.00657	0		155.21	2.88581	2.85889	2.75083	2.40147	1.14373	0
155.39	3.43053	3.36366	3.19006	2.14586	0.711905	0		155.4	3.43314	3.18872	3.0454	2.45994	0.997142	0		155.6	3.52319	3.37959	3.19398	2.55474	1.00587	0		155.41	2.88588	2.85829	2.75215	2.39594	1.15347	0
155.59	3.42573	3.35233	3.18108	2.14241	0.702447	0		155.6	3.42543	3.17983	3.03294	2.454	0.986042	0		155.8	3.52665	3.38032	3.19402	2.54799	1.00156	0		155.61	2.89204	2.85241	2.75673	2.40243	1.14952	0
155.79	3.43616	3.36613	3.19249	2.15155	0.716232	0		155.8	3.43076	3.19043	3.04305	2.46313	0.998148	0		156	3.52173	3.37263	3.1891	2.54973	1.00151	0		155.81	2.89688	2.85713	2.75788	2.40855	1.16124	0
155.99	3.43493	3.36865	3.19178	2.15814	0.718953	0		156	3.43516	3.1883	3.04657	2.47343	1.00235	0		156.2	3.51841	3.37065	3.18525	2.5482	1.00241	0		156	2.88283	2.86116	2.75706	2.39958	1.15171	0
156.19	3.42469	3.35668	3.18444	2.15011	0.714806	0		156.2	3.42427	3.18281	3.03835	2.46225	0.994494	0		156.4	3.5213	3.37533	3.18915	2.55457	1.00967	0		156.21	2.88424	2.85112	2.75461	2.40491	1.14733	0
156.39	3.43697	3.37058	3.19783	2.15948	0.722264	0		156.4	3.42945	3.18482	3.03931	2.46496	0.995853	0		156.6	3.52477	3.37555	3.19015	2.55434	1.01328	0		156.41	2.88891	2.8509	2.75209	2.40787	1.15345	0
156.59	3.43822	3.36975	3.19592	2.16744	0.72301	0		156.6	3.42597	3.17484	3.02909	2.46199	0.991032	0		156.8	3.51488	3.37057	3.18989	2.54945	1.00831	0		156.61	2.8871	2.86063	2.75648	2.40746	1.15919	0
156.79	3.43017	3.35674	3.18512	2.15748	0.715117	0		156.8	3.42443	3.17965	3.03459	2.46905	0.998871	0		157	3.5266	3.37938	3.19227	2.56395	1.0181	0		156.81	2.88213	2.85465	2.75369	2.40568	1.15225	0
156.99	3.42929	3.36592	3.19156	2.16606	0.721221	0		157	3.42668	3.18217	3.0408	2.47551	1.00107	0		157.2	3.52348	3.37864	3.19149	2.56053	1.01362	0		157	2.88807	2.86299	2.7575	2.42066	1.1586	0
157.19	3.43368	3.36995	3.20124	2.17552	0.726949	0		157.2	3.43032	3.1812	3.03927	2.47484	0.99829	0		157.4	3.52498	3.3708	3.19166	2.56056	1.01417	0		157.21	2.89226	2.85433	2.74916	2.41313	1.16071	0
157.39	3.4335	3.36103	3.19524	2.17437	0.72339	0		157.4	3.42721	3.18672	3.03584	2.47911	1.00435	0		157.6	3.52974	3.37841	3.19471	2.56446	1.01767	0		157.41	2.8886	2.8601	2.76022	2.41645	1.16534	0
157.59	3.43177	3.36535	3.19341	2.17794	0.726086	0		157.6	3.43032	3.18328	3.04763	2.48363	1.00652	0		157.8	3.52692	3.37536	3.1969	2.56408	1.02247	0		157.61	2.8813	2.85883	2.75325	2.40782	1.1585	0
157.79	3.43516	3.36919	3.19822	2.18081	0.731287	0		157.8	3.42695	3.18195	3.04077	2.48489	1.00483	0		158	3.52418	3.37662	3.19464	2.5629	1.02233	0		157.81	2.88561	2.85492	2.75433	2.4101	1.16246	0
157.99	3.43369	3.35796	3.19177	2.17864	0.725217	0		158	3.42626	3.17519	3.03474	2.47516	0.998421	0		158.2	3.5279	3.37663	3.19072	2.56684	1.0204	0		158	2.90204	2.86596	2.76667	2.42622	1.17397	0
158.19	3.43378	3.37006	3.19993	2.18577	0.727451	0		158.2	3.42699	3.18416	3.04017	2.48498	1.00974	0		158.4	3.52777	3.3782	3.19181	2.57085	1.02345	0		158.21	2.8846	2.85718	2.75698	2.41768	1.17115	0
158.39	3.43587	3.3718	3.19715	2.19629	0.736388	0		158.4	3.42394	3.18201	3.04132	2.48204	1.01099	0		158.6	3.51995	3.37494	3.19328	2.56743	1.01913	0		158.41	2.88469	2.85523	2.75199	2.41703	1.16663	0
158.59	3.43166	3.361	3.19348	2.18912	0.727796	0		158.6	3.43095	3.1799	3.04569	2.487	1.00909	0		158.8	3.53206	3.38724	3.19716	2.57721	1.03122	0		158.61	2.89242	2.8593	2.75942	2.42494	1.16867	0
158.79	3.43254	3.36439	3.19863	2.19541	0.72581	0		158.8	3.42964	3.18312	3.04402	2.48422	1.01661	0		159	3.53167	3.38027	3.20172	2.58006	1.02828	0		158.81	2.89705	2.86274	2.76652	2.42205	1.17986	0
158.99	3.44019	3.37353	3.20481	2.20599	0.744729	0		159	3.42363	3.18103	3.03617	2.49371	1.01274	0		159.2	3.52289	3.3766	3.19467	2.58026	1.03069	0		159	2.89271	2.86485	2.76311	2.42391	1.17948	0
159.19	3.42906	3.35716	3.19818	2.19937	0.731049	0		159.2	3.4203	3.18491	3.03935	2.48888	1.01445	0		159.4	3.51947	3.37822	3.19386	2.57927	1.02763	0		159.21	2.88349	2.85559	2.75693	2.4178	1.17138	0
159.39	3.43189	3.36602	3.20097	2.2093	0.731835	0		159.4	3.43919	3.19387	3.04968	2.50465	1.02264	0		159.6	3.52279	3.37315	3.1911	2.57494	1.02618	0		159.41	2.89064	2.86412	2.7555	2.42428	1.17476	0
159.59	3.4448	3.37999	3.21073	2.22022	0.742616	0		159.6	3.43571	3.1894	3.04601	2.49812	1.02053	0		159.8	3.52903	3.3768	3.20095	2.58354	1.02634	0		159.61	2.88617	2.85303	2.75028	2.42236	1.17636	0
159.79	3.4348	3.36692	3.20595	2.218	0.741535	0		159.8	3.43081	3.18866	3.04271	2.50376	1.01643	0		160	3.52088	3.37601	3.19377	2.58103	1.03292	0		159.81	2.89008	2.86347	2.76232	2.42578	1.18195	0
159.99	3.43036	3.36129	3.19569	2.21203	0.731553	0		160	3.4265	3.18983	3.04481	2.50162	1.0225	0		160.2	3.52705	3.38223	3.2004	2.58952	1.03683	0		160	2.88567	2.86132	2.76328	2.42346	1.17988	0
160.19	3.43771	3.3729	3.20962	2.2254	0.74438	0		160.2	3.42999	3.1871	3.04259	2.49979	1.0143	0		160.4	3.5216	3.3749	3.2001	2.57896	1.03295	0		160.21	2.89077	2.85479	2.75081	2.42465	1.17223	0
160.39	3.44091	3.37149	3.20716	2.23005	0.744909	0		160.4	3.43072	3.18593	3.04032	2.50098	1.01853	0		160.6	3.5215	3.37803	3.18909	2.58421	1.02711	0		160.41	2.89105	2.85618	2.75785	2.42725	1.1775	0
160.59	3.42893	3.36613	3.20031	2.2181	0.738758	0		160.6	3.42548	3.18205	3.04168	2.50669	1.02511	0		160.8	3.5222	3.37848	3.19445	2.58765	1.03922	0		160.61	2.88759	2.86314	2.76088	2.43216	1.18726	0
160.79	3.43853	3.37153	3.20865	2.23422	0.745432	0		160.8	3.43732	3.18986	3.05354	2.5142	1.03112	0		161	3.52459	3.3752	3.19445	2.58975	1.04087	0		160.81	2.87968	2.85681	2.75691	2.43252	1.1821	0
160.99	3.43912	3.37342	3.21376	2.23817	0.751158	0		161	3.43266	3.186	3.04593	2.50992	1.02444	0		161.2	3.52549	3.37628	3.19496	2.59647	1.03858	0		161	2.89393	2.8561	2.7572	2.43171	1.18477	0
161.19	3.42957	3.36326	3.20034	2.22833	0.73934	0		161.2	3.43022	3.17791	3.03927	2.50946	1.02454	0		161.4	3.53058	3.38036	3.20436	2.59919	1.04159	0		161.21	2.8923	2.85876	2.76002	2.43371	1.19148	0
161.39	3.43915	3.37442	3.21093	2.24789	0.755951	0		161.4	3.42591	3.18883	3.04471	2.509	1.02499	0		161.6	3.52285	3.37867	3.19456	2.59265	1.04374	0		161.41	2.88891	2.86987	2.76316	2.43842	1.19396	0
161.59	3.43891	3.36832	3.21124	2.24792	0.753595	0		161.6	3.4314	3.18052	3.04502	2.51098	1.02393	0		161.8	3.52992	3.37975	3.19469	2.59457	1.04203	0		161.61	2.88744	2.85804	2.7603	2.43597	1.19164	0
161.79	3.43577	3.36596	3.20206	2.2407	0.745265	0		161.8	3.42898	3.18081	3.04153	2.51671	1.03003	0		162	3.5267	3.38268	3.20123	2.60247	1.04366	0		161.81	2.89296	2.85607	2.75225	2.43393	1.19184	0
161.99	3.44538	3.37769	3.21369	2.25675	0.762176	0		162	3.42871	3.18305	3.04635	2.52228	1.0305	0		162.2	3.53524	3.38662	3.20379	2.6033	1.05745	0		162	2.88864	2.8614	2.76383	2.43915	1.19416	0
162.19	3.44401	3.3784	3.21807	2.25809	0.759408	0		162.2	3.42644	3.18262	3.04378	2.5202	1.02783	0		162.4	3.52702	3.37746	3.20037	2.60075	1.05407	0		162.21	2.8891	2.86259	2.75821	2.43952	1.19717	0
162.39	3.43331	3.35863	3.20603	2.25177	0.748602	0		162.4	3.43071	3.18575	3.04841	2.52408	1.03566	0		162.6	3.5272	3.3791	3.20239	2.60047	1.04841	0		162.41	2.8927	2.86136	2.76164	2.44433	1.19551	0
162.59	3.43368	3.37231	3.20382	2.25573	0.752728	0		162.6	3.44053	3.19064	3.05034	2.52884	1.03733	0		162.8	3.52678	3.37961	3.19433	2.59411	1.04408	0		162.61	2.89863	2.8603	2.75676	2.43926	1.19955	0
162.79	3.43742	3.37337	3.21043	2.26116	0.759958	0		162.8	3.43964	3.19384	3.05241	2.52699	1.03938	0		163	3.52428	3.37417	3.1903	2.59843	1.04839	0		162.81	2.88599	2.85839	2.7617	2.4378	1.19866	0
162.99	3.43601	3.36952	3.20855	2.2653	0.759656	0		163	3.42911	3.18429	3.04753	2.53263	1.03943	0		163.2	3.52318	3.37998	3.19723	2.60707	1.0575	0		163	2.88409	2.85915	2.76306	2.43981	1.19921	0
163.19	3.43956	3.37311	3.2096	2.27121	0.760532	0		163.2	3.43438	3.18777	3.04964	2.53286	1.0348	0		163.4	3.5305	3.38199	3.20168	2.60993	1.05952	0		163.21	2.88997	2.85967	2.76608	2.44436	1.20397	0
163.39	3.43879	3.38113	3.21529	2.27722	0.768404	0		163.4	3.43763	3.19491	3.05471	2.53717	1.04294	0		163.6	3.53489	3.38472	3.20364	2.60882	1.05988	0		163.41	2.89295	2.85694	2.76092	2.43509	1.2044	0
163.59	3.43433	3.36152	3.20779	2.26979	0.75643	0		163.6	3.43402	3.19138	3.05056	2.53662	1.04114	0		163.8	3.5261	3.37713	3.1982	2.61138	1.05332	0		163.61	2.88751	2.8612	2.76188	2.43998	1.20615	0
163.79	3.43885	3.36936	3.20748	2.27887	0.75981	0		163.8	3.42932	3.18929	3.04779	2.53489	1.03924	0		164	3.52596	3.38011	3.19977	2.60831	1.0582	0		163.81	2.88795	2.85622	2.75846	2.44955	1.20673	0
163.99	3.44047	3.37689	3.21665	2.28516	0.763379	0		164	3.43962	3.18927	3.05482	2.53606	1.04769	0		164.2	3.52795	3.38114	3.2007	2.61088	1.05984	0		164.05	2.89858	2.86331	2.76826	2.45394	1.20996	0
164.19	3.43784	3.36966	3.21499	2.28075	0.768148	0		164.2	3.43048	3.1879	3.04515	2.5453	1.04869	0		164.4	3.5246	3.37752	3.19761	2.6095	1.06012	0		164.21	2.89678	2.86537	2.76263	2.44674	1.21396	0
164.39	3.43817	3.37273	3.21161	2.28661	0.765438	0		164.4	3.43124	3.19362	3.05439	2.54121	1.05431	0		164.6	3.53708	3.38636	3.20391	2.61902	1.06336	0		164.41	2.88659	2.86252	2.76433	2.4456	1.20971	0
164.59	3.44301	3.37497	3.21937	2.29256	0.770768	0		164.6	3.43131	3.19009	3.04513	2.54228	1.04438	0		164.8	3.53277	3.3809	3.20079	2.61954	1.07425	0		164.61	2.88564	2.85879	2.76274	2.44651	1.20819	0
164.79	3.43505	3.37308	3.21063	2.29032	0.767578	0		164.8	3.43071	3.18373	3.04272	2.53625	1.04089	0		165	3.53187	3.3825	3.1982	2.61251	1.06506	0		164.81	2.90243	2.86064	2.7585	2.45353	1.21047	0
164.99	3.43331	3.37312	3.20661	2.28811	0.763382	0		165	3.43275	3.19045	3.04746	2.54411	1.04439	0		165.2	3.53083	3.38358	3.19891	2.61944	1.06322	0		165.01	2.89284	2.86003	2.7612	2.45038	1.2212	0
165.19	3.44785	3.38003	3.22384	2.31063	0.777672	0		165.2	3.43851	3.19002	3.05335	2.551	1.049	0		165.4	3.52445	3.37621	3.1962	2.61679	1.06635	0		165.2	2.885	2.86178	2.76066	2.4536	1.21874	0
165.39	3.43496	3.36897	3.21786	2.30418	0.77126	0		165.4	3.42969	3.18458	3.04683	2.54397	1.04873	0		165.6	3.52939	3.38184	3.20331	2.62468	1.07052	0		165.4	2.88551	2.8589	2.7589	2.44702	1.21045	0
165.59	3.44249	3.37683	3.21282	2.30395	0.773371	0		165.6	3.43843	3.18922	3.05068	2.54841	1.05134	0		165.8	3.53227	3.38802	3.20278	2.62409	1.07672	0		165.61	2.90036	2.86349	2.76273	2.45402	1.21846	0
165.79	3.44355	3.38058	3.2217	2.31111	0.780895	0		165.8	3.43372	3.18692	3.05225	2.5499	1.04922	0		166	3.53951	3.38045	3.20421	2.62024	1.07378	0		165.81	2.89249	2.86207	2.76025	2.45249	1.21993	0
165.99	3.43368	3.36907	3.21564	2.31438	0.773093	0		166	3.43641	3.19342	3.05259	2.55291	1.05932	0		166.2	3.52752	3.37963	3.20429	2.63144	1.07824	0		166.01	2.88902	2.86004	2.7661	2.45126	1.21958	0
166.19	3.43308	3.36909	3.209	2.31197	0.770322	0		166.2	3.42665	3.18237	3.04715	2.54912	1.0512	0		166.4	3.53342	3.38487	3.20575	2.62817	1.08056	0		166.21	2.89655	2.86536	2.76247	2.45798	1.22006	0
166.39	3.45175	3.3876	3.22604	2.32271	0.789191	0		166.4	3.43926	3.19525	3.05107	2.55927	1.05788	0		166.6	3.53181	3.3837	3.20859	2.62955	1.0778	0		166.41	2.89524	2.8597	2.75989	2.45628	1.22077	0
166.59	3.43564	3.37099	3.21885	2.31728	0.776934	0		166.6	3.43466	3.19082	3.04914	2.56511	1.05458	0		166.8	3.52755	3.38129	3.203	2.62556	1.07583	0		166.61	2.88777	2.85983	2.76366	2.45498	1.22492	0
166.79	3.43842	3.371	3.22037	2.32537	0.780081	0		166.8	3.42844	3.18915	3.0546	2.55891	1.0589	0		167	3.52896	3.38179	3.20111	2.63166	1.08055	0		166.81	2.8874	2.85784	2.76315	2.45564	1.22221	0
166.99	3.44294	3.378	3.21911	2.33137	0.778666	0		167	3.43776	3.19088	3.05559	2.56287	1.06049	0		167.2	3.53264	3.38035	3.20814	2.63173	1.08395	0		167.01	2.88886	2.85274	2.75572	2.45359	1.21699	0
167.19	3.43368	3.37183	3.21623	2.32586	0.775577	0		167.2	3.44056	3.19316	3.05016	2.56576	1.06115	0		167.4	3.53443	3.38029	3.20325	2.63168	1.08274	0		167.21	2.8927	2.86451	2.76556	2.45509	1.22708	0
167.39	3.44301	3.37125	3.21937	2.33557	0.78376	0		167.4	3.42372	3.18893	3.0504	2.56743	1.05928	0		167.6	3.53703	3.39001	3.21186	2.64088	1.08179	0		167.41	2.89079	2.86344	2.76536	2.45894	1.22771	0
167.59	3.44452	3.37598	3.22369	2.33777	0.783866	0		167.6	3.43082	3.1909	3.05617	2.56844	1.06243	0		167.8	3.52972	3.38687	3.20913	2.64206	1.09108	0		167.61	2.88221	2.85908	2.7618	2.45976	1.22216	0
167.79	3.43779	3.37542	3.22783	2.34223	0.788864	0		167.8	3.43107	3.18722	3.05528	2.56202	1.05729	0		168	3.52771	3.37966	3.21177	2.63818	1.09437	0		167.81	2.89059	2.86419	2.76169	2.45776	1.22792	0
167.99	3.4321	3.36507	3.21086	2.33714	0.777498	0		168	3.43743	3.19245	3.05019	2.57759	1.06013	0		168.2	3.53203	3.38293	3.2063	2.63743	1.08839	0		168.01	2.89726	2.86536	2.76695	2.46633	1.2358	0
168.19	3.44451	3.37892	3.22547	2.34604	0.794345	0		168.2	3.42901	3.18898	3.05112	2.5706	1.06463	0		168.4	3.52884	3.38274	3.20856	2.63763	1.08868	0		168.21	2.89329	2.86759	2.76216	2.46339	1.23829	0
168.39	3.44034	3.37807	3.22542	2.35169	0.793675	0		168.4	3.43141	3.19324	3.05761	2.57821	1.06191	0		168.6	3.52939	3.38728	3.20161	2.64387	1.09079	0		168.41	2.88358	2.8609	2.76172	2.45618	1.23248	0
168.59	3.43258	3.36594	3.21097	2.34787	0.785186	0		168.6	3.43307	3.18718	3.05233	2.5679	1.065	0		168.8	3.53052	3.38737	3.20476	2.63977	1.09259	0		168.61	2.89055	2.86002	2.75786	2.45801	1.22892	0
168.79	3.44196	3.3814	3.22695	2.36004	0.795286	0		168.8	3.44039	3.19136	3.0587	2.57631	1.07426	0		169	3.53394	3.38604	3.20872	2.64217	1.09433	0		168.81	2.89985	2.86588	2.76197	2.46302	1.23424	0
168.99	3.44226	3.37155	3.22648	2.35996	0.796778	0		169	3.43618	3.18803	3.05815	2.58124	1.07081	0		169.2	3.52781	3.38539	3.20794	2.64567	1.09908	0		169.01	2.89571	2.86559	2.76038	2.46368	1.24294	0
169.19	3.4343	3.37469	3.22167	2.35391	0.795623	0		169.2	3.44065	3.19199	3.05868	2.58291	1.07834	0		169.4	3.52798	3.37734	3.20213	2.64559	1.09561	0		169.21	2.88753	2.85929	2.76098	2.46131	1.2337	0
169.39	3.44029	3.37824	3.2267	2.36664	0.796823	0		169.4	3.43846	3.1929	3.05302	2.57902	1.06833	0		169.6	3.54044	3.38709	3.2027	2.65203	1.10168	0		169.41	2.89198	2.85867	2.7648	2.4678	1.24139	0
169.59	3.44381	3.38292	3.22594	2.37388	0.799752	0		169.6	3.43881	3.19495	3.05398	2.59066	1.07025	0		169.8	3.52873	3.3863	3.20649	2.64745	1.10143	0		169.6	2.88969	2.85948	2.76113	2.46832	1.24091	0
169.79	3.43757	3.36782	3.22102	2.3696	0.795517	0		169.8	3.42783	3.19168	3.05138	2.58324	1.0717	0		170	3.53136	3.38465	3.2039	2.65352	1.10335	0		169.8	2.88987	2.86881	2.7716	2.46838	1.24463	0
169.99	3.44329	3.37329	3.22532	2.37196	0.806525	0		170	3.43515	3.19426	3.06053	2.58424	1.07667	0		170.2	3.5299	3.38189	3.20251	2.64658	1.10271	0		170.01	2.88479	2.85609	2.76481	2.46809	1.23784	0
170.19	3.43805	3.38181	3.22577	2.3777	0.803594	0		170.2	3.44502	3.19116	3.05601	2.5895	1.07667	0		170.4	3.53078	3.37795	3.2083	2.64717	1.10279	0		170.21	2.89939	2.86405	2.76106	2.46462	1.24184	0
170.39	3.44382	3.37983	3.2317	2.37759	0.804347	0		170.4	3.44271	3.19686	3.06258	2.59349	1.08394	0		170.6	3.53268	3.39034	3.21031	2.65833	1.10972	0		170.41	2.89153	2.85872	2.76358	2.46413	1.24894	0
170.59	3.44091	3.37844	3.22431	2.3843	0.802489	0		170.6	3.42825	3.19342	3.05573	2.5876	1.07922	0		170.8	3.53231	3.38363	3.20975	2.65887	1.10398	0		170.61	2.89328	2.8583	2.76458	2.47178	1.24937	0
170.79	3.45122	3.38571	3.23604	2.39458	0.809528	0		170.8	3.4394	3.1914	3.05332	2.59471	1.07627	0		171	3.5338	3.38563	3.20994	2.65431	1.11351	0		170.81	2.89142	2.86302	2.76217	2.46668	1.24632	0
170.99	3.43646	3.37097	3.2244	2.38751	0.807477	0		171	3.43454	3.1949	3.05433	2.59148	1.07694	0		171.2	3.52865	3.38691	3.20767	2.65568	1.10835	0		171.01	2.89846	2.86349	2.76537	2.47429	1.25091	0
171.19	3.43918	3.37429	3.22532	2.38878	0.80052	0		171.2	3.43295	3.18972	3.05037	2.59649	1.081	0		171.4	3.53341	3.38088	3.21245	2.65384	1.10803	0		171.21	2.89948	2.86602	2.76652	2.47865	1.25985	0
171.39	3.44761	3.38273	3.23234	2.40155	0.812499	0		171.4	3.43158	3.19615	3.05728	2.59849	1.08166	0		171.6	3.53427	3.38799	3.21064	2.66148	1.11345	0		171.41	2.89105	2.8653	2.76564	2.46906	1.25915	0
171.59	3.44127	3.37809	3.2296	2.39362	0.809132	0		171.6	3.43569	3.18684	3.05756	2.60245	1.08318	0		171.8	3.53257	3.38617	3.2072	2.65969	1.11615	0		171.61	2.89008	2.8598	2.76226	2.46922	1.25105	0
171.79	3.44356	3.37936	3.2246	2.39561	0.808594	0		171.8	3.43644	3.18961	3.05409	2.59732	1.08517	0		172	3.53692	3.38805	3.21223	2.6609	1.11649	0		171.81	2.89925	2.86461	2.76564	2.47642	1.25632	0
171.99	3.45712	3.39254	3.239	2.41457	0.821101	0		172	3.44176	3.1945	3.06483	2.60377	1.08418	0		172.2	3.53362	3.38572	3.20897	2.6664	1.12514	0		172.01	2.89102	2.86076	2.76005	2.47441	1.26046	0
172.19	3.44006	3.37426	3.23265	2.41116	0.817254	0		172.2	3.43335	3.18632	3.05648	2.59897	1.08628	0		172.4	3.53083	3.38528	3.20717	2.66341	1.11444	0		172.21	2.88426	2.86104	2.75896	2.47031	1.25762	0
172.39	3.44481	3.37661	3.22879	2.4117	0.814216	0		172.4	3.44231	3.19438	3.05564	2.60555	1.09053	0		172.6	3.54018	3.386	3.21179	2.66755	1.12747	0		172.41	2.89168	2.86976	2.77234	2.48013	1.25935	0
172.59	3.44781	3.38699	3.23578	2.41683	0.818089	0		172.6	3.43424	3.1896	3.05477	2.60856	1.08567	0		172.8	3.5354	3.38353	3.20754	2.66457	1.12199	0		172.61	2.89935	2.86186	2.75903	2.47565	1.25408	0
172.79	3.44068	3.37296	3.23172	2.41836	0.81758	0		172.8	3.43241	3.18557	3.05256	2.60406	1.08575	0		173	3.52929	3.38229	3.21224	2.66214	1.11975	0		172.81	2.90086	2.86676	2.76854	2.47668	1.26488	0
172.99	3.44251	3.37234	3.2351	2.41638	0.814845	0		173	3.43629	3.19886	3.05976	2.61221	1.09737	0		173.2	3.53695	3.38779	3.21904	2.67878	1.12809	0		173.01	2.88674	2.8679	2.7697	2.4762	1.26668	0
173.19	3.45362	3.38922	3.23864	2.42828	0.822939	0		173.2	3.44109	3.1977	3.06154	2.61598	1.09406	0		173.4	3.53138	3.38902	3.20034	2.66601	1.12641	0		173.21	2.89868	2.86829	2.76827	2.47945	1.26709	0
173.39	3.4441	3.38074	3.23927	2.42697	0.826314	0		173.4	3.44207	3.1944	3.05514	2.61372	1.08989	0		173.6	3.53289	3.38446	3.20801	2.66887	1.12557	0		173.41	2.90046	2.86986	2.76813	2.476	1.27089	0
173.59	3.43768	3.37062	3.23141	2.42845	0.815345	0		173.6	3.43152	3.19089	3.05829	2.6196	1.09389	0		173.8	3.52191	3.38413	3.2073	2.6711	1.12173	0		173.6	2.89168	2.86022	2.76759	2.47656	1.26672	0
173.79	3.44503	3.38585	3.23849	2.43145	0.821979	0		173.8	3.4357	3.19518	3.06289	2.6149	1.09426	0		174	3.53816	3.38721	3.21171	2.67399	1.13988	0		173.81	2.88594	2.86637	2.76676	2.48628	1.26722	0
173.99	3.43641	3.37326	3.2342	2.43179	0.819392	0		174	3.43971	3.19063	3.05526	2.61421	1.09725	0		174.2	3.53038	3.38962	3.20717	2.6702	1.13044	0		174	2.89511	2.86547	2.76341	2.47499	1.2613	0
174.19	3.44012	3.37648	3.2315	2.43895	0.823914	0		174.2	3.43107	3.19021	3.05279	2.61424	1.09617	0		174.4	3.5292	3.387	3.21273	2.67041	1.12835	0		174.21	2.90247	2.86699	2.77396	2.4837	1.27883	0
174.39	3.44473	3.38352	3.2372	2.45086	0.832103	0		174.4	3.43272	3.19166	3.05684	2.6203	1.09549	0		174.6	3.53451	3.38598	3.21071	2.67853	1.13291	0		174.41	2.89053	2.86707	2.764	2.48174	1.27626	0
174.59	3.44708	3.38118	3.23815	2.45189	0.827688	0		174.6	3.43864	3.20046	3.06625	2.62709	1.10291	0		174.8	3.53644	3.3851	3.20997	2.6817	1.14258	0		174.61	2.89003	2.86616	2.77155	2.4854	1.27875	0
174.79	3.43736	3.37186	3.22505	2.44057	0.821696	0		174.8	3.43565	3.1902	3.06077	2.61747	1.09884	0		175	3.53458	3.38977	3.20895	2.67431	1.13473	0		174.81	2.90121	2.86419	2.76691	2.48781	1.274	0
174.99	3.44734	3.38995	3.24054	2.45679	0.833368	0		175	3.43437	3.19205	3.05856	2.62105	1.10058	0		175.21	3.53227	3.39	3.20774	2.68297	1.13176	0		175.01	2.89691	2.86157	2.76327	2.48295	1.27854	0
175.19	3.44418	3.37869	3.2414	2.4548	0.832937	0		175.2	3.43152	3.19289	3.065	2.62435	1.10331	0		175.4	3.52828	3.38164	3.20793	2.67811	1.13325	0		175.21	2.89303	2.86687	2.76506	2.48122	1.27632	0
175.39	3.43476	3.36498	3.22561	2.44803	0.822498	0		175.4	3.43774	3.19526	3.06245	2.63035	1.10771	0		175.6	3.53287	3.38728	3.21003	2.68251	1.14418	0		175.41	2.88998	2.86196	2.76352	2.48541	1.27649	0
175.59	3.4515	3.38266	3.23593	2.45747	0.83632	0		175.6	3.43437	3.18166	3.05167	2.62221	1.10014	0		175.8	3.53405	3.38786	3.2167	2.68378	1.14144	0		175.6	2.89407	2.86258	2.76929	2.48703	1.27991	0
175.79	3.44631	3.3825	3.24065	2.46227	0.838109	0		175.8	3.44449	3.19913	3.05823	2.62913	1.10361	0		176	3.52214	3.37776	3.20412	2.67698	1.1337	0		175.81	2.89554	2.86715	2.76814	2.48327	1.28635	0
175.99	3.44018	3.37037	3.23506	2.46131	0.828894	0		176	3.43113	3.1892	3.05547	2.62972	1.10702	0		176.2	3.53173	3.38565	3.21322	2.68377	1.14301	0		176.01	2.88619	2.86382	2.76447	2.48087	1.27986	0
176.19	3.44537	3.38242	3.23372	2.46494	0.835849	0		176.2	3.44179	3.19857	3.06296	2.63046	1.10878	0		176.4	3.53176	3.38708	3.21318	2.68448	1.14689	0		176.21	2.88739	2.86215	2.76582	2.4851	1.28083	0
176.39	3.4518	3.3925	3.23994	2.47757	0.844105	0		176.4	3.4448	3.19505	3.06261	2.63395	1.11333	0		176.6	3.53353	3.39487	3.21278	2.68508	1.1441	0		176.41	2.9014	2.8661	2.76906	2.49071	1.29005	0
176.59	3.44319	3.3762	3.23632	2.47198	0.839318	0		176.6	3.43784	3.19387	3.05677	2.63036	1.10975	0		176.8	3.53908	3.39068	3.21599	2.68803	1.1497	0		176.61	2.8976	2.86578	2.76646	2.48567	1.28714	0
176.79	3.44909	3.38148	3.24109	2.47656	0.840858	0		176.8	3.43667	3.19686	3.06604	2.64066	1.11723	0		177	3.53588	3.38355	3.216	2.68832	1.14882	0		176.81	2.89579	2.86583	2.76799	2.49502	1.29243	0
176.99	3.45268	3.39481	3.2449	2.48456	0.851768	0		177	3.44903	3.19551	3.06737	2.63678	1.11791	0		177.2	3.53178	3.3839	3.20942	2.68607	1.1481	0		177.01	2.89808	2.8665	2.76571	2.49034	1.28494	0
177.19	3.44329	3.37371	3.23225	2.47884	0.835276	0		177.2	3.43661	3.19154	3.0542	2.63741	1.1095	0		177.4	3.5359	3.39067	3.21312	2.69265	1.15145	0		177.21	2.90118	2.8672	2.77591	2.49066	1.292	0
177.39	3.44563	3.37726	3.23328	2.48351	0.839734	0		177.4	3.43884	3.19775	3.05791	2.63667	1.11019	0		177.6	3.53519	3.3885	3.21391	2.69101	1.15441	0		177.41	2.89783	2.87068	2.77025	2.48719	1.2927	0
177.59	3.45052	3.38342	3.24564	2.486	0.846495	0		177.6	3.43498	3.19467	3.06605	2.63795	1.11691	0		177.8	3.53395	3.38336	3.2122	2.68734	1.16203	0		177.61	2.89224	2.86358	2.76731	2.48749	1.28915	0
177.79	3.4414	3.38014	3.23515	2.48727	0.843833	0		177.8	3.43922	3.19404	3.05949	2.63686	1.11681	0		178	3.53516	3.38699	3.21614	2.69215	1.15582	0		177.81	2.89795	2.86508	2.77267	2.49137	1.29392	0
177.99	3.44542	3.37171	3.23892	2.48984	0.848192	0		178	3.43471	3.19931	3.06076	2.64076	1.11599	0		178.2	3.53998	3.39338	3.21501	2.69856	1.1559	0		178.01	2.89926	2.86502	2.77304	2.4922	1.29333	0
178.19	3.4496	3.38515	3.24591	2.49748	0.850322	0		178.2	3.44051	3.20045	3.06085	2.64922	1.12094	0		178.4	3.53237	3.38799	3.20645	2.68909	1.15871	0		178.21	2.89416	2.86944	2.76718	2.49181	1.30261	0
178.39	3.44769	3.38271	3.23954	2.50204	0.852008	0		178.4	3.43834	3.19559	3.06104	2.64345	1.11897	0		178.6	3.53167	3.38279	3.21501	2.69611	1.15759	0		178.41	2.8949	2.8702	2.77239	2.49583	1.29995	0
178.59	3.44947	3.38477	3.2447	2.50524	0.858421	0		178.6	3.44062	3.19739	3.06201	2.64664	1.1186	0		178.8	3.54311	3.38996	3.21866	2.69816	1.16109	0		178.61	2.8964	2.86496	2.76661	2.49251	1.29721	0
178.79	3.45723	3.38956	3.24826	2.51606	0.856329	0		178.8	3.44666	3.20509	3.06856	2.65646	1.13443	0		179	3.53996	3.39543	3.21469	2.70531	1.16709	0		178.81	2.90372	2.86994	2.7733	2.49788	1.30742	0
178.99	3.44224	3.37765	3.23871	2.50638	0.849709	0		179	3.43944	3.19767	3.06943	2.65638	1.13175	0		179.2	3.53097	3.38792	3.21199	2.70072	1.16464	0		179.01	2.89723	2.8692	2.77293	2.49651	1.30545	0
179.19	3.44995	3.37993	3.23945	2.50833	0.853138	0		179.2	3.44261	3.20184	3.06721	2.65323	1.13371	0		179.4	3.53548	3.38698	3.21555	2.69918	1.1637	0		179.21	2.88841	2.86374	2.76928	2.49153	1.30263	0
179.39	3.45484	3.39057	3.24327	2.51522	0.860208	0		179.4	3.44457	3.1981	3.06746	2.6536	1.13343	0		179.6	3.53725	3.39101	3.22018	2.70469	1.17038	0		179.41	2.90277	2.86877	2.77487	2.49947	1.30593	0
179.59	3.44937	3.38417	3.24878	2.52415	0.860581	0		179.6	3.43719	3.19127	3.06366	2.65331	1.12585	0		179.8	3.53532	3.39259	3.21728	2.70279	1.17097	0		179.61	2.89941	2.86587	2.77036	2.49552	1.30705	0
179.79	3.44318	3.37342	3.23953	2.51617	0.857458	0		179.8	3.43503	3.19278	3.06584	2.65607	1.12838	0		180	3.5322	3.39069	3.21518	2.70621	1.17202	0		179.81	2.89447	2.86966	2.76782	2.49307	1.30684	0
179.99	3.4521	3.3943	3.24409	2.52464	0.859909	0		180	3.44069	3.19577	3.06949	2.65296	1.12367	0		180.2	3.53627	3.3858	3.21016	2.6972	1.17021	0		180.01	2.89136	2.86314	2.76563	2.4909	1.31122	0
180.19	3.448	3.3875	3.24359	2.5278	0.862016	0		180.2	3.44585	3.19614	3.06535	2.65391	1.13247	0		180.4	3.53525	3.38809	3.21615	2.70199	1.17738	0		180.21	2.89874	2.86584	2.76738	2.49734	1.31059	0
180.39	3.44538	3.37336	3.23805	2.52428	0.858486	0		180.4	3.44387	3.20553	3.07055	2.66761	1.13742	0		180.6	3.53681	3.39306	3.21138	2.70458	1.17862	0		180.41	2.90445	2.87224	2.77122	2.50071	1.3159	0
180.59	3.45011	3.38447	3.24319	2.53103	0.862108	0		180.6	3.44097	3.19743	3.07206	2.65945	1.12959	0		180.8	3.53423	3.38645	3.21495	2.70424	1.17941	0		180.61	2.8942	2.86574	2.76454	2.49478	1.31105	0
180.79	3.46223	3.39655	3.25683	2.54168	0.871692	0		180.8	3.4418	3.19569	3.06009	2.65865	1.13311	0		181	3.52958	3.38606	3.21038	2.70774	1.17164	0		180.81	2.89622	2.8679	2.77347	2.5039	1.31166	0
180.99	3.44909	3.38776	3.24237	2.5346	0.864267	0		181	3.44086	3.1985	3.06596	2.65962	1.13573	0		181.2	3.54155	3.39639	3.21988	2.70584	1.17781	0		181.01	2.90363	2.87158	2.77353	2.49733	1.31754	0
181.19	3.44838	3.39107	3.24281	2.54082	0.866652	0		181.2	3.44297	3.19992	3.07105	2.66858	1.13626	0		181.4	3.53028	3.3837	3.21219	2.70633	1.17688	0		181.21	2.89372	2.86301	2.76971	2.50149	1.31843	0
181.39	3.44912	3.38691	3.25045	2.54269	0.864728	0		181.4	3.4417	3.19462	3.06508	2.66365	1.13755	0		181.6	3.53807	3.39291	3.2188	2.71104	1.18707	0		181.41	2.89348	2.86956	2.77722	2.50964	1.31944	0
181.59	3.44152	3.38033	3.24145	2.53823	0.864025	0		181.6	3.44602	3.19371	3.06641	2.66198	1.13909	0		181.8	3.5406	3.39343	3.21867	2.71859	1.18122	0		181.61	2.89588	2.86654	2.77041	2.49802	1.31128	0
181.79	3.45348	3.39259	3.24192	2.55436	0.869692	0		181.8	3.4463	3.20029	3.06569	2.66828	1.14809	0		182	3.53544	3.39649	3.22008	2.71495	1.18307	0		181.81	2.89611	2.86839	2.76732	2.50285	1.32287	0
181.99	3.45451	3.39243	3.2533	2.55268	0.883824	0		182	3.44185	3.20145	3.07278	2.66836	1.14154	0		182.2	3.54072	3.39282	3.21743	2.7136	1.18928	0		182.01	2.89517	2.87226	2.7765	2.49722	1.32811	0
182.19	3.44275	3.38227	3.24358	2.55357	0.868965	0		182.2	3.44016	3.19519	3.06966	2.66837	1.14113	0		182.4	3.53613	3.38887	3.21439	2.70995	1.19012	0		182.21	2.89398	2.86871	2.77635	2.50344	1.32715	0
182.39	3.44545	3.39041	3.24518	2.55418	0.872248	0		182.4	3.44629	3.2026	3.07197	2.67495	1.14362	0		182.6	3.53613	3.3871	3.21729	2.7174	1.19289	0		182.41	2.90145	2.86682	2.77172	2.50493	1.32784	0
182.59	3.45861	3.38763	3.25454	2.56289	0.881239	0		182.6	3.44839	3.20268	3.07178	2.67127	1.13749	0		182.8	3.53346	3.39697	3.22102	2.71327	1.19492	0		182.61	2.89894	2.86359	2.76998	2.50209	1.32229	0
182.79	3.43971	3.37691	3.23901	2.55282	0.868552	0		182.8	3.43846	3.19634	3.06836	2.67871	1.14625	0		183	3.53938	3.39275	3.21571	2.7191	1.19235	0		182.81	2.89201	2.86693	2.76801	2.50267	1.32417	0
182.99	3.44585	3.38658	3.25376	2.56834	0.876567	0		183	3.44376	3.20433	3.07031	2.67967	1.15663	0		183.2	3.53901	3.39403	3.22267	2.72442	1.19656	0		183.01	2.88768	2.86629	2.76971	2.50195	1.32214	0
183.19	3.45683	3.39949	3.25824	2.57417	0.890449	0		183.2	3.44672	3.20166	3.06834	2.67473	1.14459	0		183.4	3.53477	3.38706	3.21637	2.71393	1.19994	0		183.21	2.90396	2.86788	2.76684	2.50066	1.32912	0
183.39	3.4431	3.37687	3.24559	2.56689	0.877617	0		183.4	3.44113	3.19735	3.06563	2.67811	1.1395	0		183.6	3.53979	3.39721	3.22782	2.72134	1.19505	0		183.41	2.90208	2.87056	2.77026	2.49968	1.33103	0
183.59	3.44752	3.38451	3.2437	2.56981	0.873767	0		183.6	3.43682	3.20286	3.06935	2.68041	1.14997	0		183.8	3.54668	3.39572	3.22399	2.72689	1.20382	0		183.61	2.89257	2.86684	2.76995	2.50889	1.33623	0
183.79	3.45414	3.38729	3.24795	2.57858	0.881995	0		183.8	3.44671	3.20104	3.07289	2.67996	1.15053	0		184	3.53147	3.38204	3.21402	2.70998	1.19594	0		183.81	2.89875	2.87429	2.7807	2.51191	1.33468	0
183.99	3.4435	3.38222	3.24526	2.57382	0.880572	0		184	3.44424	3.19569	3.06402	2.67677	1.14897	0		184.2	3.53502	3.39182	3.21773	2.7171	1.20038	0		184.01	2.90278	2.87006	2.77353	2.5065	1.33452	0
184.19	3.45648	3.38387	3.2513	2.5875	0.893032	0		184.2	3.4437	3.20335	3.06938	2.68349	1.15957	0		184.4	3.54176	3.394	3.21983	2.72627	1.19555	0		184.21	2.90117	2.8665	2.77552	2.51032	1.33169	0
184.39	3.45571	3.39421	3.25759	2.5926	0.893223	0		184.4	3.43932	3.20551	3.07161	2.68775	1.15579	0		184.6	3.53832	3.38984	3.21594	2.72489	1.20668	0		184.41	2.89257	2.86799	2.7715	2.50087	1.33545	0
184.59	3.44991	3.39316	3.24798	2.59035	0.888131	0		184.6	3.44923	3.201	3.06664	2.6845	1.1575	0		184.8	3.5407	3.3916	3.21933	2.72124	1.20622	0		184.61	2.90079	2.87532	2.77457	2.51058	1.34071	0
184.79	3.4528	3.38936	3.25293	2.5892	0.889608	0		184.8	3.43928	3.19731	3.06889	2.68365	1.16032	0		185	3.54312	3.40108	3.22588	2.73194	1.20903	0		184.81	2.90196	2.87028	2.77285	2.51027	1.34363	0
184.99	3.45106	3.38778	3.25645	2.60032	0.891055	0		185	3.44368	3.20268	3.07018	2.68764	1.16029	0		185.2	3.54434	3.39489	3.22261	2.73324	1.20929	0		185.01	2.89653	2.86863	2.77329	2.50696	1.33524	0
185.19	3.44277	3.3824	3.24477	2.58315	0.87935	0		185.2	3.44594	3.19833	3.07086	2.6864	1.15752	0		185.4	3.53859	3.3889	3.22393	2.72744	1.21257	0		185.21	2.891	2.86914	2.77355	2.50935	1.34411	0
185.39	3.45673	3.39594	3.24946	2.59988	0.8937	0		185.4	3.43969	3.19791	3.06662	2.68686	1.15076	0		185.6	3.54456	3.39444	3.22317	2.73223	1.21485	0		185.41	2.9036	2.86857	2.77654	2.50341	1.33816	0
185.59	3.46036	3.39711	3.262	2.60991	0.901205	0		185.6	3.44127	3.19688	3.06661	2.68745	1.15438	0		185.8	3.54199	3.39553	3.22377	2.7334	1.2174	0		185.6	2.89904	2.86556	2.76696	2.50584	1.34248	0
185.79	3.45188	3.38707	3.2532	2.60834	0.898276	0		185.8	3.43841	3.19907	3.06694	2.68439	1.16099	0		186	3.53393	3.39148	3.21635	2.73007	1.21158	0		185.81	2.89348	2.86732	2.7743	2.50644	1.34476	0
185.99	3.44854	3.38177	3.24987	2.59896	0.889226	0		186	3.43636	3.19941	3.06396	2.68859	1.16388	0		186.2	3.53701	3.38978	3.2165	2.72989	1.21522	0		186.01	2.89678	2.87722	2.77931	2.51603	1.34506	0
186.19	3.45865	3.39888	3.25664	2.61332	0.899057	0		186.2	3.44835	3.20054	3.06934	2.69667	1.16449	0		186.4	3.53794	3.38678	3.2194	2.73444	1.21479	0		186.21	2.89557	2.86655	2.76433	2.51024	1.34293	0
186.39	3.45276	3.39605	3.26255	2.61565	0.901578	0		186.4	3.44619	3.20279	3.06626	2.6967	1.16311	0		186.6	3.53648	3.39016	3.22169	2.72674	1.20912	0		186.41	2.89931	2.86754	2.76636	2.49915	1.34565	0
186.59	3.45034	3.39416	3.24993	2.6105	0.89468	0		186.6	3.43729	3.19499	3.0621	2.69303	1.16236	0		186.8	3.54192	3.39406	3.2225	2.73601	1.22023	0		186.61	2.90051	2.87246	2.7717	2.51322	1.35484	0
186.79	3.45394	3.3983	3.26177	2.6208	0.902134	0		186.8	3.44173	3.20296	3.06826	2.69304	1.15969	0		187	3.54129	3.38967	3.21869	2.73343	1.22677	0		186.8	2.89124	2.87018	2.77178	2.50896	1.34648	0
186.99	3.45099	3.38925	3.24966	2.62033	0.897353	0		187	3.44877	3.19865	3.07223	2.69823	1.16698	0		187.2	3.53747	3.38598	3.21646	2.73099	1.22037	0		187.01	2.89725	2.86945	2.77213	2.51487	1.34837	0
187.19	3.44583	3.38324	3.25139	2.62071	0.896832	0		187.2	3.4437	3.19999	3.06689	2.69491	1.16819	0		187.4	3.53879	3.40007	3.22415	2.73589	1.22248	0		187.21	2.90324	2.86567	2.77743	2.51111	1.35675	0
187.39	3.45798	3.3946	3.25662	2.62853	0.906229	0		187.4	3.44329	3.20285	3.07427	2.70348	1.169	0		187.6	3.53755	3.38632	3.219	2.73294	1.2256	0		187.41	2.89506	2.86813	2.77016	2.51736	1.35226	0
187.59	3.45344	3.3885	3.25081	2.62815	0.908376	0		187.6	3.4494	3.20407	3.07644	2.6995	1.17099	0		187.8	3.53555	3.38683	3.21893	2.73383	1.22658	0		187.61	2.8942	2.87013	2.77032	2.50868	1.34865	0
187.79	3.44387	3.3839	3.25083	2.6287	0.901683	0		187.8	3.4404	3.20112	3.06619	2.70166	1.17247	0		188	3.53278	3.38795	3.2193	2.72984	1.2206	0		187.81	2.90042	2.86983	2.7754	2.50906	1.35648	0
187.99	3.45004	3.38954	3.2567	2.63416	0.908775	0		188	3.44702	3.20362	3.07042	2.70192	1.17146	0		188.2	3.54416	3.39682	3.22846	2.7386	1.22679	0		188.01	2.89829	2.87248	2.77283	2.51074	1.35552	0
188.19	3.45885	3.39899	3.26228	2.64618	0.915716	0		188.2	3.4406	3.20286	3.07184	2.70705	1.17876	0		188.4	3.52779	3.38533	3.21768	2.7304	1.22889	0		188.21	2.88994	2.86658	2.77227	2.51425	1.36184	0
188.39	3.44367	3.38639	3.25133	2.63701	0.90969	0		188.4	3.44784	3.19496	3.07579	2.70323	1.17785	0		188.6	3.54724	3.39594	3.22421	2.74567	1.23209	0		188.41	2.887	2.86616	2.77111	2.50729	1.35596	0
188.59	3.44885	3.39147	3.25216	2.63917	0.910668	0		188.6	3.4416	3.19937	3.06799	2.70253	1.16935	0		188.8	3.5439	3.39413	3.21925	2.73948	1.22811	0		188.61	2.90272	2.87073	2.7715	2.51928	1.36722	0
188.79	3.4577	3.39296	3.26627	2.65208	0.92175	0		188.8	3.45096	3.20165	3.07453	2.70969	1.17715	0		189	3.54661	3.39452	3.22347	2.743	1.23997	0		188.81	2.89865	2.8684	2.76914	2.51415	1.36363	0
188.99	3.45227	3.38078	3.25343	2.64313	0.911238	0		189	3.44813	3.19946	3.06951	2.70823	1.17798	0		189.2	3.5377	3.39343	3.22531	2.74067	1.23314	0		189.01	2.88687	2.86881	2.77745	2.51465	1.36256	0
189.19	3.45204	3.39127	3.25421	2.64602	0.913553	0		189.2	3.44647	3.20079	3.07754	2.71177	1.18066	0		189.4	3.53749	3.39103	3.21852	2.74247	1.23392	0		189.21	2.89545	2.86944	2.7748	2.51543	1.36788	0
189.39	3.45524	3.40249	3.26466	2.65855	0.921298	0		189.4	3.45208	3.20466	3.07212	2.70836	1.1837	0		189.6	3.53391	3.39099	3.21864	2.74052	1.23851	0		189.41	2.90271	2.87212	2.77615	2.51637	1.36609	0
189.59	3.45157	3.38802	3.25541	2.65195	0.917332	0		189.6	3.43704	3.19717	3.06562	2.70711	1.17706	0		189.8	3.53455	3.39268	3.21715	2.74493	1.23966	0		189.61	2.90719	2.869	2.78228	2.51978	1.37394	0
189.79	3.44568	3.38742	3.25422	2.65303	0.910735	0		189.8	3.44464	3.19701	3.06746	2.70918	1.18055	0		190	3.53828	3.39226	3.21618	2.7445	1.24311	0		189.81	2.89642	2.87228	2.77141	2.51893	1.37057	0
189.99	3.46234	3.40115	3.2721	2.66735	0.924949	0		190	3.45717	3.21231	3.07769	2.72078	1.18999	0		190.2	3.53595	3.39164	3.22192	2.74335	1.24251	0		190.01	2.90107	2.86641	2.77499	2.51375	1.36807	0
190.19	3.44966	3.38861	3.25815	2.66504	0.916757	0		190.2	3.44445	3.20624	3.07025	2.71237	1.18439	0		190.4	3.53533	3.39223	3.22435	2.74428	1.24074	0		190.21	2.90913	2.87146	2.7766	2.5149	1.37425	0
190.39	3.44888	3.38976	3.25973	2.6667	0.9158	0		190.4	3.44278	3.20474	3.07117	2.71225	1.18821	0		190.6	3.53597	3.39499	3.22034	2.74366	1.24187	0		190.41	2.90352	2.87183	2.77964	2.51495	1.3759	0
190.59	3.46534	3.40052	3.26498	2.6761	0.928409	0		190.6	3.44979	3.20426	3.07964	2.71973	1.18839	0		190.8	3.53262	3.38776	3.21972	2.74103	1.25185	0		190.61	2.89419	2.87227	2.77286	2.52009	1.37467	0
190.79	3.45584	3.39192	3.2597	2.67029	0.92368	0		190.8	3.44752	3.20409	3.07359	2.71622	1.19208	0		191	3.53539	3.39135	3.21841	2.74389	1.24293	0		190.81	2.90714	2.86975	2.7767	2.51981	1.37515	0
190.99	3.45147	3.38819	3.25419	2.67641	0.920077	0		191	3.45294	3.21212	3.07791	2.7217	1.19604	0		191.2	3.54334	3.3991	3.22545	2.75011	1.24621	0		191	2.90722	2.86859	2.77659	2.51476	1.37961	0
191.19	3.45805	3.40151	3.26677	2.68332	0.932892	0		191.2	3.4416	3.20278	3.07468	2.71917	1.19267	0		191.4	3.53747	3.38737	3.22057	2.74615	1.24857	0		191.2	2.89708	2.87172	2.77571	2.52061	1.38294	0
191.39	3.44784	3.39026	3.25706	2.67569	0.922982	0		191.4	3.4485	3.20449	3.07451	2.72055	1.1853	0		191.6	3.5349	3.3911	3.21641	2.74543	1.24611	0		191.41	2.89635	2.87325	2.78092	2.52011	1.37655	0
191.59	3.45028	3.38695	3.25343	2.6774	0.922194	0		191.6	3.44422	3.20385	3.07118	2.7149	1.19228	0		191.8	3.54722	3.40132	3.23078	2.76112	1.25316	0		191.61	2.9026	2.87291	2.77967	2.52181	1.38002	0
191.79	3.45445	3.39396	3.25986	2.68419	0.927392	0		191.8	3.44824	3.20329	3.07565	2.72207	1.19513	0		192	3.53886	3.38833	3.217	2.74732	1.24654	0		191.81	2.90104	2.86612	2.76875	2.51834	1.37824	0
191.99	3.45386	3.39141	3.25655	2.68405	0.932565	0		192	3.44729	3.20213	3.07675	2.72594	1.19343	0		192.2	3.53904	3.39514	3.22552	2.75503	1.25472	0		192.01	2.8989	2.86947	2.77972	2.5143	1.38488	0
192.19	3.44616	3.38675	3.2528	2.68276	0.925282	0		192.2	3.44783	3.2025	3.07559	2.72632	1.19883	0		192.4	3.54208	3.38979	3.22388	2.74661	1.25476	0		192.21	2.89471	2.86997	2.77953	2.52539	1.38377	0
192.39	3.45524	3.39193	3.26105	2.69168	0.927934	0		192.4	3.44514	3.20043	3.06934	2.72088	1.1934	0		192.6	3.54383	3.39861	3.22813	2.75499	1.26088	0		192.41	2.89881	2.87231	2.77824	2.51846	1.38944	0
192.59	3.45234	3.3864	3.25794	2.69696	0.931584	0		192.6	3.44733	3.2073	3.07741	2.73407	1.20016	0		192.8	3.54523	3.40053	3.22822	2.75967	1.25771	0		192.61	2.90208	2.87209	2.77782	2.52118	1.38938	0
192.79	3.44777	3.38593	3.2507	2.68612	0.927291	0		192.8	3.44287	3.20017	3.07665	2.72679	1.19813	0		193	3.53645	3.39156	3.22185	2.75464	1.26127	0		192.81	2.89949	2.87061	2.77543	2.5243	1.39121	0
192.99	3.45663	3.40097	3.26878	2.70309	0.941382	0		193	3.44639	3.20085	3.07341	2.72497	1.19747	0		193.2	3.54622	3.39903	3.22842	2.75678	1.26609	0		193.01	2.89462	2.87114	2.77312	2.52352	1.38988	0
193.19	3.45512	3.38877	3.26376	2.70673	0.939511	0		193.2	3.44894	3.20121	3.07381	2.73036	1.19613	0		193.4	3.53999	3.39506	3.22679	2.7559	1.2604	0		193.21	2.90436	2.87112	2.77307	2.51588	1.38773	0
193.39	3.45546	3.38576	3.25692	2.70246	0.935933	0		193.4	3.44342	3.20398	3.073	2.72912	1.19667	0		193.6	3.54224	3.40178	3.23453	2.76203	1.26916	0		193.41	2.90759	2.8753	2.78131	2.52527	1.39875	0
193.59	3.45587	3.40089	3.26566	2.70695	0.939584	0		193.6	3.44855	3.20727	3.08006	2.7347	1.20333	0		193.8	3.54095	3.39068	3.22371	2.76053	1.27233	0		193.61	2.89827	2.87406	2.77288	2.52588	1.38958	0
193.79	3.45669	3.40243	3.26229	2.7089	0.942209	0		193.8	3.44799	3.20951	3.07828	2.73505	1.20488	0		194	3.54141	3.39701	3.22136	2.75444	1.27254	0		193.81	2.89623	2.87535	2.77618	2.52761	1.39058	0
193.99	3.44692	3.383	3.25912	2.70782	0.945604	0		194	3.45333	3.20413	3.07226	2.73213	1.20414	0		194.2	3.54369	3.3995	3.23014	2.7672	1.27101	0		194.01	2.91046	2.88055	2.78348	2.5295	1.39856	0
194.19	3.45958	3.39152	3.26326	2.72107	0.942975	0		194.2	3.44426	3.20673	3.0796	2.73776	1.20265	0		194.4	3.53909	3.39273	3.22563	2.76393	1.27294	0		194.21	2.89948	2.87587	2.7748	2.52363	1.39713	0
194.39	3.46101	3.39994	3.26729	2.72463	0.947271	0		194.4	3.44384	3.20387	3.08133	2.73563	1.20677	0		194.6	3.54485	3.39424	3.22818	2.76355	1.27774	0		194.41	2.90056	2.8764	2.77933	2.52954	1.40334	0
194.59	3.45644	3.39165	3.26399	2.72215	0.94244	0		194.6	3.44678	3.20147	3.06619	2.72681	1.20364	0		194.8	3.5462	3.40097	3.22939	2.76168	1.27247	0		194.61	2.90185	2.87262	2.7786	2.52913	1.39836	0
194.79	3.4576	3.39893	3.26358	2.7209	0.953385	0		194.8	3.45017	3.20846	3.07688	2.73474	1.21347	0		195	3.54789	3.39964	3.23034	2.76534	1.27227	0		194.81	2.9062	2.86867	2.777	2.52222	1.40112	0
194.99	3.46036	3.39996	3.26876	2.73029	0.951854	0		195	3.45243	3.20989	3.08121	2.74041	1.21137	0		195.2	3.54253	3.39289	3.2242	2.76172	1.27791	0		195.01	2.89732	2.87052	2.77059	2.52566	1.40241	0
195.19	3.45536	3.3904	3.26176	2.72393	0.947655	0		195.2	3.44139	3.20091	3.06968	2.73743	1.20808	0		195.4	3.54516	3.39943	3.22759	2.76872	1.27678	0		195.21	2.89515	2.87653	2.77507	2.52387	1.3954	0
195.39	3.45505	3.39719	3.26284	2.72651	0.949932	0		195.4	3.45355	3.20792	3.07535	2.7375	1.21605	0		195.6	3.54371	3.39642	3.22644	2.76758	1.28015	0		195.41	2.89433	2.86509	2.76589	2.51898	1.39862	0
195.59	3.45866	3.40501	3.26904	2.73864	0.956069	0		195.6	3.45138	3.20387	3.07528	2.73839	1.21948	0		195.8	3.5441	3.40243	3.22708	2.76468	1.27434	0		195.61	2.90716	2.87543	2.77917	2.52628	1.40673	0
195.79	3.45087	3.39324	3.26436	2.73148	0.958678	0		195.8	3.44257	3.1972	3.07551	2.73445	1.21255	0		196	3.53737	3.39212	3.22881	2.76398	1.2821	0		195.81	2.90202	2.87553	2.78213	2.53359	1.40897	0
195.99	3.45768	3.39373	3.26244	2.72978	0.948679	0		196	3.44324	3.20307	3.07499	2.7398	1.21412	0		196.2	3.54015	3.39265	3.22472	2.76217	1.27905	0		196.01	2.88774	2.87615	2.77703	2.5266	1.40282	0
196.19	3.46092	3.4037	3.27024	2.74865	0.964773	0		196.2	3.44958	3.20787	3.07888	2.74173	1.21638	0		196.4	3.54371	3.40204	3.2274	2.76457	1.28415	0		196.21	2.91029	2.8764	2.77713	2.52902	1.40978	0
196.39	3.44886	3.38681	3.26172	2.73841	0.950664	0		196.4	3.44537	3.2072	3.07821	2.74191	1.215	0		196.6	3.54417	3.40493	3.23261	2.77657	1.28777	0		196.41	2.90633	2.86993	2.77785	2.52736	1.41251	0
196.59	3.44982	3.38954	3.25257	2.73491	0.952053	0		196.6	3.4457	3.20283	3.076	2.75015	1.21799	0		196.8	3.53938	3.40222	3.23368	2.77101	1.28684	0		196.61	2.90157	2.87483	2.7787	2.52452	1.41167	0
196.79	3.45979	3.40502	3.27122	2.7581	0.96538	0		196.8	3.45596	3.20951	3.07987	2.74988	1.22503	0		197	3.54282	3.39664	3.22612	2.76213	1.29188	0		196.81	2.89532	2.881	2.78097	2.53193	1.40781	0
196.99	3.45166	3.39208	3.25867	2.75109	0.95485	0		197	3.45436	3.20684	3.07476	2.7421	1.2208	0		197.2	3.54227	3.39682	3.22625	2.76758	1.29053	0		197.01	2.9067	2.87024	2.77872	2.52567	1.40845	0
197.19	3.45382	3.38736	3.2623	2.74701	0.95897	0		197.2	3.44429	3.20465	3.07599	2.74546	1.21883	0		197.4	3.54668	3.39961	3.23587	2.77613	1.28479	0		197.21	2.89819	2.86961	2.77362	2.52563	1.41202	0
197.39	3.45925	3.39793	3.2772	2.76108	0.96878	0		197.4	3.44944	3.20653	3.08316	2.75106	1.22068	0		197.6	3.54921	3.39987	3.2297	2.77357	1.30328	0		197.41	2.89467	2.87347	2.77134	2.53363	1.41701	0
197.59	3.45996	3.39777	3.26692	2.75735	0.960276	0		197.6	3.45253	3.20914	3.07537	2.74717	1.22421	0		197.8	3.54196	3.39586	3.22256	2.77524	1.29743	0		197.61	2.90239	2.87298	2.78308	2.53904	1.41544	0
197.79	3.4521	3.39489	3.26391	2.76071	0.962733	0		197.8	3.44939	3.2006	3.07029	2.7502	1.21941	0		198	3.54501	3.40415	3.22619	2.77569	1.29553	0		197.81	2.90309	2.86985	2.77461	2.52853	1.41671	0
197.99	3.46714	3.40278	3.27443	2.76779	0.968304	0		198	3.44513	3.20722	3.08243	2.74827	1.22643	0		198.2	3.54022	3.39225	3.22625	2.77383	1.29643	0		198.01	2.90851	2.87428	2.7816	2.53098	1.42444	0
198.19	3.45021	3.39422	3.26438	2.7663	0.961811	0		198.2	3.45339	3.2075	3.0812	2.75432	1.23158	0		198.4	3.54004	3.39425	3.22815	2.77699	1.29858	0		198.21	2.89049	2.8766	2.77785	2.52681	1.41772	0
198.39	3.45283	3.38369	3.26239	2.75838	0.960877	0		198.4	3.44062	3.19719	3.06314	2.74205	1.21964	0		198.6	3.54069	3.39508	3.22604	2.76894	1.29579	0		198.41	2.90299	2.87042	2.78338	2.53308	1.42176	0
198.59	3.46011	3.39905	3.26855	2.7708	0.971268	0		198.6	3.45241	3.20633	3.08027	2.75337	1.22985	0		198.8	3.54791	3.40474	3.23091	2.78332	1.30293	0		198.61	2.90288	2.86993	2.77473	2.52948	1.42035	0
198.79	3.45749	3.39603	3.27099	2.77605	0.974926	0		198.8	3.44395	3.20488	3.07813	2.75201	1.22674	0		199	3.53657	3.39091	3.22456	2.77885	1.30391	0		198.81	2.89946	2.87155	2.78001	2.52903	1.42684	0
198.99	3.44656	3.38526	3.25373	2.76906	0.955637	0		199	3.43994	3.20038	3.07329	2.74808	1.22186	0		199.2	3.5429	3.39531	3.22617	2.77125	1.30313	0		199.01	2.89193	2.86898	2.77996	2.53379	1.42207	0
199.19	3.46137	3.39776	3.26803	2.77177	0.97847	0		199.2	3.45286	3.2068	3.08436	2.76027	1.23126	0		199.4	3.54184	3.40254	3.22883	2.77926	1.30887	0		199.21	2.90658	2.8761	2.78508	2.53776	1.43052	0
199.39	3.45882	3.40225	3.27846	2.78989	0.98221	0		199.4	3.45006	3.20952	3.07849	2.7588	1.23094	0		199.6	3.54404	3.39629	3.22843	2.78361	1.30508	0		199.41	2.90518	2.87166	2.77158	2.52726	1.42728	0
199.59	3.44914	3.37828	3.25553	2.7735	0.971133	0		199.6	3.44665	3.21295	3.08057	2.7615	1.23681	0		199.8	3.53982	3.39857	3.22766	2.78188	1.30354	0		199.61	2.89967	2.87479	2.78808	2.53684	1.43037	0
199.79	3.46192	3.40582	3.2708	2.791	0.980594	0		199.8	3.45689	3.21196	3.08476	2.76118	1.23595	0		200	3.54454	3.39852	3.23154	2.78289	1.31581	0		199.81	2.89627	2.87711	2.78348	2.53755	1.42845	0
199.99	3.46339	3.40576	3.27163	2.79366	0.985008	0		200	3.45142	3.20468	3.0746	2.75278	1.23752	0		200.2	3.54397	3.40052	3.2238	2.77403	1.30576	0		200.01	2.90142	2.87568	2.77665	2.53008	1.43318	0
200.19	3.45144	3.38625	3.26189	2.78192	0.972802	0		200.2	3.44293	3.20946	3.07271	2.75718	1.23761	0		200.4	3.54544	3.40329	3.23202	2.78324	1.31218	0		200.21	2.91012	2.87799	2.78568	2.52907	1.43695	0
200.39	3.46065	3.39609	3.27287	2.78743	0.984874	0		200.4	3.44813	3.20923	3.08298	2.7625	1.23449	0		200.6	3.53915	3.39902	3.22701	2.77775	1.3194	0		200.41	2.90087	2.8757	2.78503	2.53685	1.44243	0
200.59	3.46137	3.40442	3.27595	2.79704	0.987523	0		200.6	3.45585	3.20633	3.07732	2.76028	1.23621	0		200.8	3.54221	3.39669	3.23002	2.77943	1.31974	0		200.61	2.90217	2.88255	2.78574	2.54259	1.43834	0
200.79	3.45506	3.39223	3.26888	2.79095	0.98628	0		200.8	3.44799	3.20663	3.07523	2.75625	1.23359	0		201	3.54088	3.39998	3.22687	2.77723	1.3123	0		200.81	2.90976	2.87914	2.78256	2.54158	1.43992	0
200.99	3.46161	3.39636	3.271	2.80013	0.984399	0		201	3.4491	3.20898	3.07908	2.7613	1.24221	0		201.2	3.54219	3.39993	3.23081	2.78225	1.31558	0		201.01	2.90213	2.86949	2.77456	2.53316	1.44059	0
201.19	3.4583	3.39931	3.27034	2.80588	0.993797	0		201.2	3.45067	3.20722	3.07999	2.75761	1.23903	0		201.4	3.54422	3.39959	3.23646	2.78621	1.32166	0		201.21	2.8965	2.87467	2.77836	2.53282	1.43468	0
201.39	3.4518	3.3954	3.26511	2.80299	0.985144	0		201.4	3.45372	3.20579	3.07916	2.7641	1.24422	0		201.6	3.54624	3.39758	3.22848	2.78599	1.31602	0		201.41	2.9015	2.87967	2.78595	2.53761	1.44489	0
201.59	3.45512	3.3937	3.26407	2.80266	0.986657	0		201.6	3.45184	3.21234	3.07985	2.76851	1.24684	0		201.8	3.54008	3.39357	3.22217	2.77429	1.3145	0		201.61	2.9032	2.86858	2.77583	2.53046	1.43757	0
201.79	3.46254	3.40096	3.27237	2.81277	0.991588	0		201.8	3.44887	3.21066	3.0801	2.76662	1.242	0		202	3.54071	3.39598	3.23548	2.77968	1.32243	0		201.81	2.90411	2.8722	2.77665	2.53281	1.44105	0
201.99	3.45548	3.38955	3.26121	2.80105	0.984658	0		202	3.44595	3.20558	3.07907	2.76539	1.24619	0		202.2	3.54507	3.4003	3.23081	2.77943	1.32886	0		202.01	2.90087	2.87828	2.78308	2.54106	1.44439	0
202.19	3.45861	3.40088	3.26747	2.79952	0.990985	0		202.2	3.45045	3.20546	3.07771	2.76444	1.24323	0		202.4	3.54383	3.39993	3.23512	2.78564	1.32708	0		202.21	2.90237	2.8749	2.78207	2.53714	1.44164	0
202.39	3.46571	3.40774	3.27571	2.81936	1.00403	0		202.4	3.45294	3.20739	3.07846	2.7671	1.25182	0		202.6	3.54717	3.39797	3.23054	2.78509	1.3263	0		202.41	2.90755	2.877	2.78233	2.5377	1.44812	0
202.59	3.45682	3.38829	3.27098	2.81137	0.991684	0		202.6	3.45267	3.21426	3.0833	2.76641	1.25029	0		202.8	3.54873	3.40387	3.23498	2.78517	1.3318	0		202.61	2.90483	2.86864	2.77721	2.53414	1.44466	0
202.79	3.46151	3.40009	3.27264	2.81499	0.992623	0		202.8	3.45295	3.21341	3.07948	2.76874	1.25497	0		203	3.54157	3.39887	3.23364	2.79084	1.32995	0		202.81	2.89249	2.87252	2.78323	2.53477	1.44588	0
202.99	3.46089	3.40607	3.2729	2.8278	1.00308	0		203	3.45001	3.20764	3.08021	2.77446	1.24448	0		203.2	3.54646	3.39809	3.22515	2.78219	1.32954	0		203.01	2.90419	2.87964	2.77726	2.54359	1.4485	0
203.19	3.45471	3.39172	3.27183	2.82468	1.00053	0		203.2	3.44632	3.20828	3.07656	2.77192	1.24656	0		203.4	3.54626	3.40103	3.23721	2.78339	1.33016	0		203.21	2.91656	2.88561	2.7863	2.54112	1.46165	0
203.39	3.45587	3.39713	3.26755	2.81935	0.992874	0		203.4	3.44592	3.20665	3.0824	2.76639	1.25627	0		203.6	3.54914	3.40381	3.237	2.78736	1.33321	0		203.41	2.9013	2.87584	2.78268	2.53759	1.45258	0
203.59	3.46536	3.4112	3.27748	2.83679	1.00872	0		203.6	3.45841	3.21944	3.09272	2.78022	1.2568	0		203.8	3.54064	3.39624	3.23084	2.78569	1.33912	0		203.61	2.8972	2.87339	2.776	2.53776	1.45078	0
203.79	3.45642	3.39628	3.26933	2.82909	0.999455	0		203.8	3.44687	3.20685	3.07879	2.77006	1.24632	0		204	3.54711	3.39811	3.22995	2.79043	1.33974	0		203.81	2.90141	2.8725	2.781	2.53377	1.45348	0
203.99	3.45902	3.39689	3.2747	2.83012	1.00359	0		204	3.45271	3.2173	3.08659	2.77768	1.25889	0		204.2	3.54609	3.40442	3.23843	2.79221	1.33407	0		204.01	2.90277	2.87569	2.78191	2.53703	1.45484	0
204.19	3.46124	3.40776	3.27341	2.83885	1.00681	0		204.2	3.45304	3.20754	3.08649	2.78023	1.26021	0		204.4	3.54052	3.39766	3.22898	2.78885	1.3408	0		204.21	2.90651	2.87855	2.78032	2.54147	1.46299	0
204.39	3.45253	3.39087	3.26935	2.83382	0.997733	0		204.4	3.45463	3.20976	3.08254	2.7759	1.25748	0		204.6	3.54366	3.40032	3.22949	2.79525	1.34183	0		204.41	2.89397	2.87273	2.78511	2.54558	1.45645	0
204.59	3.45701	3.39592	3.26864	2.83515	1.004	0		204.6	3.45191	3.21245	3.07802	2.77935	1.26014	0		204.8	3.54364	3.4027	3.23305	2.79239	1.34056	0		204.61	2.90948	2.87524	2.78067	2.5409	1.45943	0
204.79	3.4696	3.40432	3.27704	2.85154	1.01548	0		204.8	3.45062	3.21469	3.08651	2.782	1.26265	0		205	3.55006	3.4005	3.22892	2.79191	1.34475	0		204.81	2.90653	2.8776	2.77955	2.53483	1.46133	0
204.99	3.45406	3.39833	3.27146	2.84414	1.01017	0		205	3.44687	3.21139	3.08869	2.77848	1.25861	0		205.2	3.54367	3.40088	3.23222	2.79122	1.34818	0		205.01	2.90267	2.87571	2.78082	2.53917	1.46323	0
205.19	3.45535	3.40071	3.26884	2.84247	1.00464	0		205.2	3.45279	3.20565	3.07992	2.77376	1.26012	0		205.4	3.54324	3.40215	3.23135	2.79796	1.35139	0		205.21	2.89408	2.87693	2.77636	2.53622	1.45692	0
205.39	3.46445	3.40259	3.27804	2.85038	1.01659	0		205.4	3.45982	3.21892	3.0889	2.7907	1.27129	0		205.6	3.54015	3.39857	3.22988	2.78951	1.34772	0		205.41	2.91114	2.87648	2.78444	2.53962	1.46522	0
205.59	3.46031	3.39877	3.27493	2.8405	1.01665	0		205.6	3.44513	3.20982	3.07708	2.77528	1.2585	0		205.8	3.54324	3.39747	3.22789	2.78821	1.34997	0		205.61	2.91006	2.87944	2.78158	2.53685	1.46533	0
205.79	3.45557	3.38908	3.26419	2.8392	1.0032	0		205.8	3.45535	3.21247	3.08465	2.78538	1.26788	0		206	3.54199	3.39922	3.2322	2.79622	1.35319	0		205.81	2.90436	2.87758	2.78248	2.54588	1.46684	0
205.99	3.45793	3.40568	3.27279	2.85674	1.01898	0		206	3.45583	3.21284	3.0838	2.78203	1.2681	0		206.2	3.55004	3.40672	3.23542	2.79919	1.35563	0		206.01	2.89703	2.87369	2.77819	2.53907	1.4644	0
206.19	3.45552	3.39967	3.27868	2.85766	1.0172	0		206.2	3.45152	3.20976	3.08425	2.78282	1.26191	0		206.4	3.54532	3.39868	3.23873	2.79599	1.35262	0		206.21	2.90513	2.87566	2.77628	2.53677	1.46504	0
206.39	3.45371	3.39229	3.27046	2.84986	1.01314	0		206.4	3.44273	3.20923	3.07842	2.78195	1.26865	0		206.6	3.54003	3.40017	3.22591	2.78957	1.34893	0		206.41	2.90519	2.87264	2.78533	2.53806	1.46797	0
206.59	3.45849	3.39797	3.27196	2.85589	1.01417	0		206.6	3.45015	3.20891	3.07661	2.78462	1.26764	0		206.8	3.55041	3.40375	3.2366	2.80105	1.36195	0		206.61	2.89826	2.87289	2.77868	2.54549	1.47196	0
206.79	3.46341	3.40664	3.27594	2.86309	1.01537	0		206.8	3.46416	3.2111	3.08061	2.78609	1.27328	0		207	3.54602	3.39856	3.23067	2.80153	1.36164	0		206.81	2.90692	2.88007	2.78035	2.54445	1.4689	0
206.99	3.45909	3.39325	3.26989	2.85567	1.0142	0		207	3.4413	3.20349	3.07528	2.78128	1.266	0		207.2	3.54993	3.40629	3.23427	2.80579	1.36165	0		207.01	2.91337	2.87806	2.78321	2.53988	1.47238	0
207.19	3.45594	3.39872	3.27118	2.86366	1.01518	0		207.2	3.45449	3.21476	3.0878	2.78806	1.27022	0		207.4	3.54831	3.40323	3.2335	2.80263	1.36212	0		207.21	2.902	2.87326	2.78132	2.54217	1.47635	0
207.39	3.45684	3.40188	3.27609	2.8689	1.02376	0		207.4	3.45562	3.21076	3.07905	2.78729	1.26482	0		207.6	3.54167	3.39456	3.23073	2.79118	1.36034	0		207.41	2.90187	2.87739	2.77821	2.54575	1.47351	0
207.59	3.44808	3.38711	3.26762	2.86216	1.01415	0		207.6	3.45298	3.21256	3.07742	2.78116	1.27064	0		207.8	3.54358	3.39971	3.23488	2.80165	1.36635	0		207.61	2.90504	2.87626	2.77936	2.53718	1.47639	0
207.79	3.46007	3.40587	3.27504	2.87641	1.0231	0		207.8	3.45338	3.21059	3.08689	2.78956	1.27583	0		208	3.54811	3.4048	3.23922	2.80508	1.36999	0		207.81	2.91564	2.88277	2.7816	2.54498	1.47991	0
207.99	3.46357	3.40717	3.27894	2.87639	1.03508	0		208	3.45212	3.21616	3.08824	2.79199	1.28034	0		208.2	3.54747	3.40481	3.23691	2.80102	1.37048	0		208.01	2.90629	2.87549	2.78087	2.54403	1.48702	0
208.19	3.451	3.39286	3.26724	2.8655	1.02116	0		208.2	3.44802	3.20593	3.07754	2.78934	1.27674	0		208.4	3.54153	3.39697	3.22606	2.79853	1.3625	0		208.21	2.90393	2.87761	2.78792	2.54601	1.48394	0
208.39	3.46315	3.4015	3.27458	2.87931	1.02765	0		208.4	3.45515	3.21472	3.08742	2.79232	1.28363	0		208.6	3.54842	3.40041	3.2339	2.80627	1.37027	0		208.41	2.90863	2.87954	2.78407	2.54475	1.48271	0
208.59	3.46342	3.40077	3.27473	2.88852	1.03389	0		208.6	3.45234	3.21287	3.08354	2.79688	1.28181	0		208.8	3.54941	3.39978	3.23081	2.80224	1.36338	0		208.61	2.9127	2.87846	2.78596	2.54854	1.4888	0
208.79	3.45825	3.39709	3.27419	2.87746	1.02905	0		208.8	3.45511	3.21283	3.08498	2.7928	1.28053	0		209	3.54885	3.40226	3.23698	2.80622	1.37274	0		208.81	2.90138	2.87938	2.78424	2.54286	1.48878	0
208.99	3.45909	3.40651	3.27452	2.88011	1.02808	0		209	3.45048	3.21451	3.08112	2.79169	1.28393	0		209.2	3.54989	3.3976	3.2362	2.80866	1.37728	0		209.01	2.89769	2.87445	2.78481	2.54048	1.4827	0
209.19	3.4689	3.41193	3.28419	2.89983	1.0462	0		209.2	3.4573	3.21348	3.09007	2.79913	1.28786	0		209.4	3.5428	3.39702	3.23438	2.80191	1.37856	0		209.21	2.90362	2.87365	2.77626	2.53818	1.48045	0
209.39	3.46046	3.39589	3.27119	2.8909	1.03097	0		209.4	3.44813	3.20924	3.07898	2.79275	1.27935	0		209.6	3.54672	3.39994	3.23487	2.80655	1.37693	0		209.41	2.91306	2.87624	2.78728	2.54731	1.48839	0
209.59	3.4606	3.40138	3.27241	2.88396	1.02713	0		209.6	3.45626	3.21693	3.08698	2.79928	1.28634	0		209.8	3.54757	3.40372	3.23534	2.80324	1.37668	0		209.61	2.90389	2.87832	2.78335	2.54736	1.49061	0
209.79	3.46247	3.41053	3.28246	2.89334	1.03571	0		209.8	3.45729	3.21474	3.08546	2.7945	1.28216	0		210	3.54561	3.40126	3.2357	2.80469	1.38507	0		209.81	2.90224	2.87277	2.77798	2.54456	1.48425	0
209.99	3.45745	3.39849	3.27662	2.89119	1.03769	0		210	3.45162	3.21161	3.08243	2.79337	1.28705	0		210.2	3.54795	3.40111	3.23431	2.80475	1.38063	0		210.01	2.9134	2.88335	2.78695	2.54318	1.48853	0
210.19	3.46055	3.39757	3.26382	2.89333	1.03407	0		210.2	3.45024	3.21281	3.08502	2.79127	1.29331	0		210.4	3.54829	3.40439	3.23613	2.80265	1.38192	0		210.21	2.90849	2.87367	2.78315	2.54406	1.48974	0
210.39	3.46268	3.40736	3.28296	2.90514	1.04299	0		210.4	3.45612	3.21105	3.0887	2.79747	1.28206	0		210.6	3.55226	3.40751	3.23721	2.8115	1.39013	0		210.41	2.90075	2.87655	2.77654	2.54316	1.49417	0
210.6	3.45735	3.39845	3.273	2.89737	1.03789	0		210.6	3.45644	3.20724	3.07803	2.79616	1.28735	0		210.8	3.54819	3.40418	3.23611	2.81347	1.3924	0		210.61	2.90096	2.87701	2.78538	2.54378	1.49035	0
210.79	3.45825	3.39024	3.27291	2.89713	1.03624	0		210.8	3.44717	3.21119	3.08043	2.79274	1.28997	0		211	3.54504	3.4011	3.23655	2.80929	1.38058	0		210.81	2.90898	2.88194	2.78027	2.54639	1.49638	0
210.99	3.4724	3.40921	3.282	2.91103	1.04721	0		211	3.45205	3.20983	3.08185	2.7989	1.28605	0		211.2	3.54478	3.39904	3.23361	2.80677	1.38511	0		211.01	2.90496	2.87752	2.78363	2.54735	1.499	0
211.19	3.45895	3.40138	3.27741	2.90905	1.04595	0		211.2	3.45489	3.21139	3.0831	2.79394	1.29258	0		211.4	3.54264	3.39592	3.23143	2.80039	1.38398	0		211.21	2.9009	2.87608	2.78542	2.54666	1.49308	0
211.39	3.45561	3.39518	3.2706	2.90708	1.0468	0		211.4	3.45135	3.20887	3.0821	2.79317	1.29507	0		211.6	3.54536	3.40088	3.22724	2.8124	1.38372	0		211.41	2.90005	2.87721	2.78224	2.54538	1.4886	0
211.59	3.47212	3.4051	3.289	2.92161	1.05954	0		211.6	3.44915	3.21025	3.08085	2.79693	1.28927	0		211.8	3.54439	3.40798	3.23453	2.8133	1.39023	0		211.61	2.91204	2.88026	2.78674	2.54831	1.50378	0
211.79	3.46363	3.40296	3.2817	2.91502	1.05394	0		211.8	3.44844	3.20528	3.07753	2.79736	1.28908	0		212	3.54267	3.39974	3.23608	2.81189	1.3983	0		211.81	2.90338	2.87047	2.78215	2.5436	1.50012	0
211.99	3.45741	3.39567	3.27183	2.90992	1.04277	0		212	3.44322	3.20001	3.07399	2.79439	1.28975	0		212.2	3.54442	3.40517	3.23899	2.80941	1.39442	0		212.01	2.90398	2.88427	2.78881	2.55125	1.50273	0
212.19	3.46437	3.40059	3.27634	2.91797	1.05162	0		212.2	3.46165	3.21186	3.08749	2.80113	1.30714	0		212.4	3.55066	3.40071	3.23554	2.80627	1.40012	0		212.21	2.90353	2.88019	2.78736	2.55173	1.50228	0
212.39	3.45873	3.40051	3.27243	2.914	1.0542	0		212.4	3.4589	3.22163	3.09683	2.81254	1.30583	0		212.6	3.54871	3.40532	3.2366	2.81244	1.39653	0		212.41	2.9058	2.88123	2.78287	2.5462	1.50469	0
212.59	3.45582	3.39517	3.27453	2.91443	1.04984	0		212.6	3.45472	3.21154	3.08665	2.79921	1.30036	0		212.8	3.54645	3.4076	3.2386	2.81395	1.39879	0		212.61	2.90422	2.87707	2.78966	2.54498	1.50169	0
212.79	3.45779	3.40022	3.27439	2.91614	1.05049	0		212.8	3.46246	3.2139	3.08622	2.80823	1.30011	0		213	3.55042	3.40214	3.23403	2.81524	1.4069	0		212.81	2.89709	2.87722	2.7837	2.54575	1.50552	0
212.99	3.46857	3.4109	3.28852	2.92767	1.06046	0		213	3.45358	3.21887	3.0844	2.80708	1.30115	0		213.2	3.54726	3.40495	3.22946	2.81307	1.40192	0		213.01	2.90848	2.87556	2.78181	2.54778	1.50306	0
213.19	3.45335	3.3898	3.27547	2.91988	1.05057	0		213.2	3.44937	3.21253	3.08637	2.80354	1.29904	0		213.4	3.54626	3.40168	3.23322	2.81894	1.39598	0		213.21	2.9054	2.8757	2.78535	2.54711	1.50934	0
213.39	3.45631	3.40238	3.27308	2.91887	1.05684	0		213.4	3.4545	3.2136	3.08832	2.80124	1.29691	0		213.6	3.54809	3.4048	3.23901	2.81461	1.40351	0		213.41	2.902	2.87867	2.78922	2.54708	1.51284	0
213.59	3.46407	3.40715	3.28106	2.93428	1.06652	0		213.6	3.46428	3.21916	3.09153	2.81808	1.30816	0		213.8	3.54693	3.40056	3.23508	2.81047	1.40482	0		213.61	2.90258	2.87524	2.78443	2.5498	1.5053	0
213.79	3.45591	3.39844	3.2762	2.92842	1.05705	0		213.8	3.45744	3.21499	3.08583	2.80428	1.30983	0		214	3.54832	3.40749	3.24157	2.81127	1.40636	0		213.81	2.91754	2.88396	2.78945	2.55057	1.51218	0
213.99	3.46478	3.40591	3.27847	2.92949	1.06448	0		214	3.45069	3.21247	3.09382	2.81025	1.30629	0		214.2	3.54782	3.40596	3.23301	2.81852	1.40569	0		214.01	2.91047	2.87946	2.78145	2.5496	1.51591	0
214.19	3.45837	3.41137	3.28376	2.94085	1.06771	0		214.2	3.46133	3.21731	3.08789	2.80646	1.30638	0		214.4	3.54788	3.40277	3.23172	2.81536	1.40331	0		214.21	2.90341	2.87893	2.78747	2.55002	1.51823	0
214.39	3.45859	3.40133	3.27261	2.93336	1.06275	0		214.4	3.45905	3.21626	3.08593	2.81441	1.31215	0		214.6	3.55053	3.40615	3.23586	2.81399	1.41189	0		214.41	2.90178	2.87857	2.78863	2.55072	1.50931	0
214.59	3.45539	3.39845	3.27909	2.93965	1.06443	0		214.6	3.45208	3.21621	3.08412	2.81067	1.30944	0		214.8	3.54667	3.40496	3.23724	2.81875	1.41132	0		214.61	2.91114	2.87887	2.77891	2.54963	1.51534	0
214.79	3.46904	3.4099	3.2888	2.94522	1.07653	0		214.8	3.45655	3.21415	3.08905	2.81009	1.31037	0		215	3.54648	3.40101	3.23888	2.81936	1.41369	0		214.81	2.90091	2.87375	2.78008	2.54993	1.51606	0
214.99	3.45931	3.39852	3.27602	2.93636	1.06402	0		215	3.45498	3.21123	3.08088	2.80603	1.30905	0		215.2	3.54869	3.4081	3.24409	2.8185	1.41501	0		215.01	2.90374	2.87921	2.78503	2.55321	1.5204	0
215.19	3.46242	3.39413	3.27897	2.94203	1.06444	0		215.2	3.44984	3.21395	3.08363	2.81147	1.31514	0		215.4	3.54724	3.40183	3.23398	2.8142	1.41821	0		215.21	2.89652	2.87547	2.78411	2.54483	1.51405	0
215.39	3.46717	3.40777	3.28323	2.94709	1.07043	0		215.4	3.46149	3.21673	3.09018	2.81123	1.31741	0		215.6	3.54524	3.40181	3.23206	2.81336	1.41783	0		215.41	2.91118	2.87171	2.78102	2.5478	1.5192	0
215.59	3.4586	3.40114	3.2791	2.95047	1.07521	0		215.6	3.45261	3.21092	3.08316	2.80882	1.30867	0		215.8	3.55227	3.40635	3.24227	2.82267	1.41893	0		215.61	2.90185	2.87818	2.78159	2.54507	1.51962	0
215.79	3.46525	3.40271	3.27884	2.94711	1.07345	0		215.8	3.44796	3.21183	3.08048	2.80934	1.31081	0		216	3.55311	3.41043	3.24037	2.82313	1.42665	0		215.81	2.90106	2.87902	2.7833	2.5499	1.5227	0
215.99	3.46259	3.4125	3.28787	2.95539	1.08048	0		216	3.46183	3.2108	3.08407	2.8148	1.31185	0		216.2	3.5434	3.39929	3.23588	2.81291	1.42286	0		216	2.9006	2.87761	2.7795	2.5418	1.51807	0
216.19	3.45918	3.40085	3.27843	2.95373	1.07228	0		216.2	3.4562	3.22284	3.09135	2.81514	1.31154	0		216.4	3.55076	3.40362	3.23831	2.82339	1.41997	0		216.21	2.91009	2.87409	2.78113	2.54508	1.52257	0
216.39	3.45737	3.39414	3.27137	2.94931	1.06071	0		216.4	3.45465	3.21135	3.0872	2.8103	1.31694	0		216.6	3.54994	3.40249	3.23557	2.81959	1.42196	0		216.41	2.90493	2.87971	2.78564	2.54986	1.53276	0
216.59	3.47024	3.41335	3.28878	2.96343	1.08317	0		216.6	3.46539	3.21237	3.08715	2.81714	1.31593	0		216.8	3.54956	3.40758	3.24762	2.82731	1.43153	0		216.61	2.89925	2.87192	2.7806	2.54728	1.52299	0
216.79	3.45842	3.39898	3.28113	2.96318	1.07811	0		216.8	3.46001	3.22078	3.085	2.82187	1.32252	0		217	3.5411	3.40351	3.23448	2.81585	1.42113	0		216.81	2.90915	2.8842	2.78549	2.55017	1.52508	0
216.99	3.46229	3.4031	3.27891	2.95959	1.08259	0		217	3.45575	3.21261	3.08244	2.81598	1.32217	0		217.2	3.5514	3.40538	3.23955	2.82773	1.42821	0		217	2.91628	2.87905	2.78297	2.55617	1.53432	0
217.19	3.46848	3.41108	3.28543	2.96732	1.08237	0		217.2	3.45918	3.21554	3.08924	2.81457	1.32288	0		217.4	3.55071	3.40815	3.23869	2.82557	1.43632	0		217.21	2.91134	2.88307	2.78686	2.56348	1.53946	0
217.39	3.45841	3.40251	3.27964	2.96576	1.08292	0		217.4	3.46446	3.21826	3.08819	2.81676	1.32414	0		217.6	3.54709	3.39782	3.23172	2.81722	1.43453	0		217.41	2.90473	2.87864	2.78171	2.55745	1.53388	0
217.59	3.46064	3.39355	3.27779	2.95859	1.08092	0		217.6	3.45754	3.21131	3.08618	2.8106	1.31937	0		217.8	3.54386	3.40564	3.23446	2.8226	1.43696	0		217.6	2.90256	2.87621	2.78247	2.54863	1.5271	0
217.79	3.46828	3.41091	3.2842	2.97001	1.0886	0		217.8	3.45388	3.2119	3.08849	2.81606	1.32445	0		218	3.54399	3.40443	3.23688	2.82616	1.43471	0		217.81	2.91146	2.87914	2.78386	2.55432	1.53447	0
217.99	3.46958	3.40812	3.2845	2.97421	1.08928	0		218	3.45168	3.21098	3.08657	2.81887	1.32771	0		218.2	3.542	3.39939	3.23398	2.82436	1.43056	0		218.01	2.90427	2.876	2.7858	2.55482	1.53324	0
218.19	3.45562	3.39941	3.28168	2.96324	1.07807	0		218.2	3.45406	3.2112	3.0854	2.81676	1.32549	0		218.4	3.5441	3.39581	3.23904	2.81773	1.4337	0		218.21	2.90409	2.87974	2.78562	2.55396	1.53891	0
218.39	3.46545	3.40713	3.28479	2.97544	1.09193	0		218.4	3.46332	3.21936	3.09221	2.8223	1.33398	0		218.6	3.55019	3.40593	3.2357	2.82142	1.44044	0		218.41	2.9037	2.87644	2.7806	2.54675	1.53433	0
218.59	3.4638	3.40698	3.29011	2.97708	1.09422	0		218.6	3.45496	3.21193	3.09088	2.81709	1.32265	0		218.8	3.55033	3.40982	3.24203	2.8234	1.43919	0		218.6	2.91587	2.87879	2.78515	2.55443	1.53852	0
218.79	3.45944	3.40463	3.2736	2.9709	1.08233	0		218.8	3.45749	3.21623	3.08933	2.82109	1.32848	0		219	3.54657	3.40294	3.23234	2.82463	1.43718	0		218.81	2.89876	2.87868	2.78624	2.54859	1.54106	0
218.99	3.46666	3.41395	3.28592	2.97728	1.09762	0		219	3.45862	3.21693	3.08832	2.81969	1.32804	0		219.2	3.54824	3.40359	3.24221	2.82845	1.44371	0		219.01	2.90382	2.88021	2.78516	2.55114	1.53749	0
219.19	3.46887	3.41113	3.28894	2.98358	1.10231	0		219.2	3.45979	3.21614	3.09231	2.82189	1.33217	0		219.4	3.54787	3.40701	3.24348	2.82145	1.4487	0		219.21	2.90369	2.87987	2.77919	2.54938	1.54429	0
219.39	3.45711	3.3991	3.2786	2.97152	1.08552	0		219.4	3.44765	3.21054	3.08673	2.81436	1.32403	0		219.6	3.55115	3.40494	3.24316	2.83009	1.44357	0		219.41	2.91814	2.8805	2.78871	2.55128	1.54516	0
219.59	3.46445	3.40794	3.28005	2.97405	1.09546	0		219.6	3.45859	3.21942	3.09002	2.82216	1.33284	0		219.8	3.55067	3.40348	3.23885	2.82983	1.4499	0		219.6	2.89833	2.87696	2.77969	2.55159	1.53506	0
219.79	3.46858	3.40988	3.29163	2.99136	1.10266	0		219.8	3.46176	3.21623	3.09026	2.82724	1.33774	0		220	3.54724	3.39989	3.23597	2.82383	1.44947	0		219.81	2.8969	2.87024	2.78114	2.54689	1.53713	0
219.99	3.46084	3.40251	3.28286	2.98524	1.09418	0		220	3.45382	3.2139	3.08847	2.82161	1.3361	0		220.2	3.55062	3.40754	3.24067	2.8271	1.44755	0		220.01	2.91488	2.88209	2.79111	2.55317	1.54477	0
220.19	3.4579	3.40294	3.28009	2.98353	1.09861	0		220.2	3.45371	3.21083	3.0891	2.8204	1.33744	0		220.4	3.55616	3.41108	3.24416	2.83143	1.45453	0		220.21	2.91126	2.87416	2.78452	2.55566	1.54646	0
220.39	3.4668	3.41402	3.29116	2.99162	1.10322	0		220.4	3.46176	3.21306	3.08863	2.82856	1.33452	0		220.6	3.54584	3.40571	3.23816	2.82979	1.45512	0		220.41	2.90262	2.87419	2.78376	2.55264	1.5468	0
220.59	3.45713	3.40526	3.28358	2.98321	1.09443	0		220.6	3.45832	3.21611	3.08452	2.8222	1.33324	0		220.8	3.55169	3.40108	3.23854	2.82805	1.4529	0		220.6	2.90143	2.87794	2.78213	2.54855	1.54492	0
220.79	3.4704	3.40854	3.28778	2.99982	1.1043	0		220.8	3.45489	3.2173	3.08719	2.82129	1.33755	0		221	3.54979	3.41031	3.24505	2.83395	1.45773	0		220.81	2.91235	2.87881	2.78518	2.55412	1.5525	0
220.99	3.47134	3.41333	3.28799	2.99978	1.10667	0		221	3.45637	3.21231	3.08814	2.82082	1.33638	0		221.2	3.54825	3.40118	3.2378	2.83353	1.45573	0		221	2.90793	2.87697	2.7883	2.55392	1.55385	0
221.19	3.46266	3.39842	3.27884	2.98693	1.1011	0		221.2	3.45946	3.21157	3.09215	2.82519	1.34446	0		221.4	3.54924	3.4075	3.24606	2.83092	1.45847	0		221.21	2.89809	2.87393	2.78233	2.54789	1.54977	0
221.39	3.46173	3.4005	3.28599	2.99723	1.10365	0		221.4	3.46145	3.21814	3.0918	2.82889	1.34439	0		221.6	3.55473	3.40425	3.23918	2.8291	1.4615	0		221.41	2.90556	2.88177	2.78482	2.55714	1.55253	0
221.59	3.47635	3.41409	3.29573	3.0036	1.11488	0		221.6	3.45393	3.21467	3.08594	2.8209	1.34255	0		221.8	3.54887	3.41123	3.2464	2.8266	1.46134	0		221.6	2.91225	2.87663	2.78444	2.55561	1.5522	0
221.79	3.46682	3.40424	3.291	2.99643	1.11205	0		221.8	3.45379	3.2162	3.09062	2.82713	1.34207	0		222	3.54918	3.40601	3.23813	2.83177	1.45741	0		221.81	2.90451	2.87885	2.78223	2.55053	1.55535	0
221.99	3.46674	3.40803	3.28443	3.00498	1.11215	0		222	3.45391	3.21228	3.0833	2.81975	1.34586	0		222.2	3.54439	3.39601	3.23489	2.82774	1.46093	0		222	2.90124	2.88208	2.78556	2.55504	1.56069	0
222.19	3.46815	3.41595	3.2856	3.00419	1.11112	0		222.2	3.4634	3.22392	3.09911	2.83492	1.35059	0		222.4	3.54936	3.40599	3.24007	2.83189	1.46874	0		222.21	2.90126	2.87702	2.78218	2.55371	1.55194	0
222.39	3.47052	3.40661	3.29507	3.00755	1.12014	0		222.4	3.45312	3.21662	3.08142	2.82575	1.34656	0		222.6	3.54859	3.4074	3.24167	2.82551	1.46889	0		222.41	2.91148	2.877	2.78495	2.55009	1.55517	0
222.59	3.46424	3.40171	3.28806	2.99987	1.10964	0		222.6	3.45602	3.21543	3.09117	2.82809	1.3517	0		222.8	3.55558	3.41531	3.24591	2.83918	1.4671	0		222.6	2.9072	2.87785	2.78666	2.55192	1.56304	0
222.79	3.4691	3.41545	3.28805	3.01181	1.11898	0		222.8	3.45673	3.21355	3.08833	2.82842	1.34894	0		223	3.55251	3.40831	3.24144	2.83484	1.47521	0		222.81	2.90121	2.88039	2.7864	2.55398	1.559	0
222.99	3.46245	3.40407	3.29067	3.01031	1.11641	0		223	3.46066	3.21662	3.08657	2.82541	1.35078	0		223.2	3.55019	3.40279	3.24105	2.82454	1.47552	0		223	2.90693	2.87616	2.79039	2.54842	1.56141	0
223.19	3.45874	3.39803	3.27901	3.00676	1.11139	0		223.2	3.45956	3.21786	3.09603	2.83529	1.35286	0		223.4	3.54962	3.40625	3.23932	2.83485	1.46803	0		223.21	2.91603	2.88595	2.78955	2.55581	1.56666	0
223.39	3.47851	3.42124	3.29931	3.02082	1.12603	0		223.4	3.45776	3.21927	3.09337	2.8356	1.35226	0		223.6	3.55421	3.41526	3.2439	2.84647	1.47996	0		223.41	2.90139	2.87898	2.78318	2.56203	1.57239	0
223.59	3.47047	3.41306	3.29609	3.02153	1.12836	0		223.6	3.46517	3.22374	3.09354	2.8338	1.35505	0		223.8	3.55032	3.40615	3.23979	2.82694	1.47568	0		223.6	2.90023	2.87129	2.78328	2.55183	1.56287	0
223.79	3.46703	3.40372	3.28694	3.01491	1.1241	0		223.8	3.45554	3.21651	3.0897	2.83041	1.35323	0		224	3.54904	3.4022	3.24044	2.83211	1.47151	0		223.81	2.91997	2.88355	2.79066	2.56304	1.5697	0
223.99	3.47024	3.41537	3.29079	3.02062	1.12644	0		224	3.45351	3.22092	3.09047	2.83058	1.35484	0		224.2	3.5545	3.41103	3.25	2.84346	1.48127	0		224	2.90874	2.88004	2.78586	2.56066	1.56983	0
224.19	3.46727	3.41012	3.28365	3.01254	1.12204	0		224.2	3.4558	3.21656	3.09342	2.83328	1.35032	0		224.4	3.54368	3.39914	3.23337	2.83272	1.47779	0		224.21	2.90371	2.88049	2.78959	2.55878	1.56478	0
224.39	3.46286	3.40234	3.28351	3.02005	1.12546	0		224.4	3.46018	3.22	3.09545	2.83441	1.36226	0		224.6	3.55141	3.4044	3.23592	2.83453	1.4781	0		224.41	2.90933	2.88105	2.78753	2.55341	1.56716	0
224.59	3.46892	3.40808	3.28711	3.02292	1.12562	0		224.6	3.46634	3.22336	3.09632	2.83706	1.35945	0		224.8	3.55877	3.41478	3.24805	2.83724	1.48684	0		224.6	2.90746	2.87838	2.78127	2.55915	1.57646	0
224.79	3.47088	3.40958	3.29339	3.02533	1.13175	0		224.8	3.4574	3.21225	3.09072	2.8329	1.35767	0		225	3.55196	3.4119	3.24216	2.83755	1.48517	0		224.81	2.90468	2.88178	2.79279	2.55615	1.57088	0
224.99	3.46128	3.40873	3.28816	3.02112	1.12841	0		225	3.45927	3.21364	3.09004	2.83392	1.35936	0		225.2	3.54665	3.40552	3.23804	2.83545	1.48185	0		225	2.9086	2.88501	2.78909	2.56614	1.57909	0
225.19	3.47492	3.41978	3.28883	3.02973	1.14008	0		225.2	3.45794	3.21612	3.08962	2.83808	1.3611	0		225.4	3.55133	3.40702	3.24224	2.83394	1.48829	0		225.21	2.90585	2.8761	2.78523	2.55889	1.5797	0
225.39	3.47095	3.40665	3.29516	3.03214	1.13799	0		225.4	3.45934	3.21445	3.08882	2.83389	1.36307	0		225.6	3.55376	3.40375	3.23929	2.83009	1.48797	0		225.41	2.91469	2.88068	2.78382	2.55914	1.57953	0
225.59	3.459	3.39889	3.28585	3.02166	1.12672	0		225.6	3.45638	3.21848	3.09124	2.83534	1.36573	0		225.8	3.55128	3.40489	3.24278	2.83465	1.48727	0		225.6	2.89975	2.87957	2.78716	2.55549	1.57433	0
225.79	3.4712	3.41091	3.28722	3.02686	1.13935	0		225.8	3.46148	3.22057	3.09322	2.83605	1.36647	0		226	3.55028	3.40697	3.24265	2.83647	1.49334	0		225.81	2.90677	2.88327	2.79189	2.56167	1.57915	0
225.99	3.46884	3.41414	3.29508	3.03522	1.14105	0		226	3.46635	3.21893	3.09311	2.84123	1.36922	0		226.2	3.55315	3.40337	3.23677	2.83439	1.48924	0		226	2.91227	2.87811	2.79062	2.56079	1.57974	0
226.19	3.4611	3.39592	3.28309	3.02313	1.12908	0		226.2	3.45296	3.21961	3.08903	2.83382	1.36315	0		226.4	3.55404	3.41211	3.24533	2.83136	1.48753	0		226.21	2.9138	2.88328	2.78509	2.55951	1.5796	0
226.39	3.46527	3.41129	3.28347	3.0247	1.13568	0		226.4	3.45772	3.21506	3.09059	2.83609	1.36954	0		226.6	3.55025	3.40973	3.24765	2.84457	1.49727	0		226.41	2.90605	2.87921	2.78903	2.56115	1.57903	0
226.59	3.46746	3.41947	3.30022	3.04198	1.14815	0		226.6	3.46656	3.21856	3.09005	2.83836	1.36818	0		226.8	3.55498	3.40728	3.2435	2.83917	1.49924	0		226.6	2.90308	2.87764	2.78232	2.55591	1.56956	0
226.79	3.46016	3.40585	3.28954	3.03498	1.14131	0		226.8	3.45857	3.21796	3.08891	2.83906	1.36682	0		227	3.55305	3.40793	3.24638	2.84151	1.49959	0		226.81	2.91682	2.88204	2.78622	2.56081	1.59003	0
226.99	3.46661	3.40806	3.28758	3.03342	1.14183	0		227	3.45847	3.21946	3.09193	2.84201	1.37385	0		227.2	3.55834	3.41537	3.24774	2.84291	1.498	0		227	2.91585	2.88776	2.79547	2.5604	1.58837	0
227.19	3.473	3.41858	3.29527	3.04489	1.15083	0		227.2	3.46427	3.21765	3.09689	2.84251	1.37348	0		227.4	3.54426	3.40744	3.23435	2.8364	1.494	0		227.21	2.90301	2.87996	2.78291	2.55623	1.58908	0
227.39	3.45799	3.39909	3.28729	3.03516	1.13661	0		227.4	3.46405	3.21806	3.09559	2.8427	1.37543	0		227.6	3.55001	3.40488	3.24438	2.84406	1.50445	0		227.41	2.90973	2.87612	2.78789	2.55962	1.58351	0
227.59	3.46994	3.40776	3.28775	3.04449	1.14604	0		227.6	3.46259	3.22162	3.09275	2.84117	1.37662	0		227.8	3.55484	3.40827	3.24756	2.84301	1.51093	0		227.6	2.91559	2.88527	2.78682	2.55365	1.58463	0
227.79	3.47794	3.42199	3.30192	3.05482	1.16036	0		227.8	3.46047	3.22055	3.09641	2.84413	1.37655	0		228	3.55035	3.41058	3.24117	2.83813	1.50508	0		227.81	2.90215	2.87821	2.781	2.55724	1.58529	0
227.99	3.46772	3.41113	3.29245	3.04142	1.14804	0		228	3.46298	3.22009	3.09376	2.84444	1.37963	0		228.2	3.54399	3.40459	3.23714	2.83716	1.5033	0		228	2.90013	2.8808	2.78569	2.55468	1.58934	0
228.19	3.46509	3.4056	3.29236	3.04389	1.14659	0		228.2	3.46035	3.22351	3.09434	2.84155	1.37772	0		228.4	3.54925	3.41242	3.24448	2.84462	1.5064	0		228.21	2.90977	2.88233	2.79053	2.55877	1.59297	0
228.39	3.47385	3.41627	3.29997	3.05508	1.15783	0		228.4	3.46464	3.22329	3.0972	2.84344	1.37612	0		228.6	3.55314	3.40739	3.2404	2.84461	1.51125	0		228.41	2.91204	2.88153	2.78791	2.55892	1.59772	0
228.59	3.46336	3.40817	3.29045	3.04612	1.15	0		228.6	3.4567	3.22224	3.09956	2.84331	1.37882	0		228.8	3.5469	3.40981	3.24128	2.83771	1.50456	0		228.6	2.90535	2.87981	2.78918	2.55931	1.5963	0
228.79	3.46627	3.40858	3.28509	3.04732	1.1509	0		228.8	3.45639	3.21759	3.09006	2.83879	1.37738	0		229	3.55573	3.40622	3.24416	2.84285	1.5111	0		228.81	2.90441	2.88112	2.79287	2.55787	1.59561	0
228.99	3.47344	3.41087	3.29302	3.06013	1.15848	0		229	3.46745	3.21818	3.09554	2.84385	1.39021	0		229.2	3.55414	3.40792	3.24119	2.84621	1.52044	0		229	2.90319	2.87495	2.78628	2.55779	1.58777	0
229.19	3.47499	3.40605	3.29306	3.06051	1.15566	0		229.2	3.46198	3.22236	3.09299	2.84636	1.37906	0		229.4	3.55351	3.40564	3.23956	2.83928	1.51196	0		229.21	2.90901	2.87465	2.78586	2.55544	1.59235	0
229.39	3.46556	3.40977	3.28502	3.04577	1.15299	0		229.4	3.45706	3.21453	3.0941	2.84519	1.38273	0		229.6	3.55506	3.41613	3.24734	2.84383	1.51424	0		229.41	2.91005	2.87982	2.7903	2.56102	1.59932	0
229.59	3.47683	3.42148	3.29922	3.06474	1.16074	0		229.6	3.4662	3.22506	3.10217	2.84841	1.38598	0		229.8	3.55167	3.41006	3.24339	2.84689	1.51795	0		229.6	2.90589	2.88228	2.79097	2.5614	1.60044	0
229.79	3.46847	3.40589	3.29478	3.05794	1.16135	0		229.8	3.46257	3.22136	3.09525	2.84782	1.3765	0		230	3.54767	3.40553	3.24196	2.84864	1.52147	0		229.81	2.90399	2.87931	2.7864	2.55353	1.59436	0
229.99	3.47318	3.40694	3.29413	3.05417	1.16569	0		230	3.45754	3.22122	3.09779	2.84769	1.38336	0		230.2	3.55866	3.41037	3.24388	2.84855	1.51853	0		230	2.91432	2.88497	2.79133	2.55933	1.60026	0
230.19	3.47196	3.41695	3.29423	3.06168	1.16823	0		230.2	3.4583	3.21332	3.09382	2.84251	1.38323	0		230.4	3.54677	3.41212	3.24488	2.84244	1.52044	0		230.21	2.90424	2.87434	2.78357	2.55556	1.604	0
230.39	3.47294	3.41452	3.29307	3.06402	1.17096	0		230.4	3.46476	3.22008	3.09887	2.85235	1.38948	0		230.6	3.54762	3.40552	3.2419	2.83962	1.51867	0		230.41	2.90022	2.87616	2.78911	2.55822	1.59991	0
230.59	3.46979	3.40848	3.29002	3.06327	1.16264	0		230.6	3.45263	3.21508	3.08515	2.84401	1.38067	0		230.8	3.55268	3.40938	3.24505	2.85033	1.52489	0		230.6	2.91264	2.88485	2.78817	2.55736	1.59713	0
230.79	3.47588	3.41631	3.297	3.06285	1.17101	0		230.8	3.46227	3.22623	3.09929	2.84864	1.39016	0		231	3.55672	3.41581	3.23976	2.85177	1.52464	0		230.81	2.91715	2.88358	2.78998	2.5677	1.60996	0
230.99	3.47635	3.41901	3.30074	3.0682	1.17705	0		231	3.46268	3.22296	3.09714	2.84934	1.38945	0		231.2	3.55454	3.41437	3.25207	2.8467	1.5305	0		231	2.9056	2.88408	2.79014	2.56565	1.61088	0
231.19	3.4623	3.40974	3.29325	3.06122	1.16405	0		231.2	3.46478	3.22792	3.09558	2.85079	1.39621	0		231.4	3.54905	3.41001	3.24087	2.84585	1.5215	0		231.21	2.90626	2.88322	2.78774	2.56202	1.59966	0
231.39	3.47886	3.41822	3.30186	3.07431	1.17572	0		231.4	3.46671	3.22107	3.0951	2.85184	1.39703	0		231.6	3.55846	3.41324	3.25077	2.85033	1.5322	0		231.41	2.90926	2.88686	2.78589	2.56037	1.607	0
231.59	3.47498	3.41535	3.2957	3.0707	1.17559	0		231.6	3.46118	3.2228	3.09521	2.85008	1.38847	0		231.8	3.55369	3.40533	3.24251	2.84025	1.52627	0		231.6	2.90899	2.87772	2.78743	2.56675	1.60705	0
231.79	3.46695	3.40516	3.28714	3.0666	1.16752	0		231.8	3.45833	3.21929	3.09198	2.84503	1.39035	0		232	3.55639	3.41639	3.2505	2.8522	1.53613	0		231.81	2.90161	2.87486	2.7903	2.55587	1.61049	0
231.99	3.47016	3.42154	3.29518	3.07118	1.17632	0		232	3.46602	3.22071	3.09998	2.8489	1.3982	0		232.2	3.54971	3.4068	3.24376	2.84919	1.53207	0		232	2.9043	2.8813	2.78694	2.56185	1.60103	0
232.19	3.4736	3.42102	3.30315	3.07784	1.18326	0		232.2	3.46729	3.22322	3.09574	2.85323	1.39418	0		232.4	3.54851	3.40346	3.23726	2.84121	1.53442	0		232.21	2.91806	2.88788	2.79215	2.56947	1.61707	0
232.39	3.46501	3.40965	3.29305	3.07055	1.17385	0		232.4	3.45856	3.22233	3.09754	2.85883	1.40143	0		232.6	3.5529	3.4115	3.24676	2.84962	1.53474	0		232.41	2.9085	2.8795	2.78884	2.55657	1.61457	0
232.59	3.46604	3.41279	3.28783	3.06507	1.17318	0		232.6	3.46419	3.21724	3.09688	2.85467	1.39956	0		232.8	3.56296	3.41719	3.25102	2.85877	1.5383	0		232.6	2.90743	2.88087	2.79217	2.56651	1.61704	0
232.79	3.47242	3.42706	3.30382	3.08237	1.18802	0		232.8	3.46494	3.22073	3.09103	2.85143	1.40289	0		233	3.55784	3.40979	3.24529	2.85041	1.54202	0		232.81	2.9025	2.87645	2.78706	2.56175	1.60667	0
232.99	3.47206	3.40548	3.29674	3.07515	1.17958	0		233	3.47024	3.22131	3.09938	2.85181	1.40026	0		233.2	3.55137	3.40627	3.24121	2.84231	1.53408	0		233	2.91802	2.88037	2.79103	2.56078	1.62221	0
233.19	3.4707	3.41516	3.29585	3.07456	1.18005	0		233.2	3.45342	3.21676	3.09093	2.84902	1.39456	0		233.4	3.55318	3.41485	3.24312	2.84458	1.53895	0		233.21	2.90375	2.87686	2.79317	2.5608	1.61638	0
233.39	3.47887	3.42409	3.29729	3.0795	1.18464	0		233.4	3.46547	3.21784	3.09769	2.85834	1.3988	0		233.6	3.55395	3.40944	3.24601	2.8483	1.54719	0		233.41	2.8967	2.87605	2.78363	2.56228	1.61418	0
233.59	3.46983	3.40838	3.29429	3.0754	1.18265	0		233.6	3.46897	3.22172	3.09215	2.85388	1.40038	0		233.8	3.54626	3.40144	3.24092	2.84908	1.54095	0		233.6	2.90701	2.88156	2.79003	2.56057	1.61202	0
233.79	3.46225	3.40315	3.28949	3.07641	1.18159	0		233.8	3.45189	3.21705	3.08975	2.84684	1.39887	0		234	3.55127	3.40669	3.24643	2.85603	1.5433	0		233.81	2.91895	2.88567	2.79243	2.56755	1.63087	0
233.99	3.4744	3.41936	3.30146	3.08166	1.18835	0		234	3.46068	3.22426	3.10195	2.85697	1.40194	0		234.2	3.55358	3.4107	3.24673	2.85027	1.54315	0		234	2.90445	2.87653	2.78795	2.56123	1.62414	0
234.19	3.46777	3.41459	3.29528	3.08092	1.18013	0		234.2	3.46869	3.21901	3.10001	2.85578	1.40522	0		234.4	3.55064	3.41001	3.24205	2.84852	1.55081	0		234.21	2.90248	2.88654	2.79385	2.56598	1.62669	0
234.39	3.4696	3.41177	3.29449	3.08414	1.18491	0		234.4	3.45704	3.21663	3.08849	2.84923	1.39835	0		234.6	3.56039	3.41356	3.24929	2.85568	1.55359	0		234.41	2.91329	2.88191	2.78737	2.56828	1.62176	0
234.59	3.47583	3.42173	3.30337	3.09105	1.19909	0		234.6	3.46816	3.22946	3.10137	2.86386	1.40852	0		234.8	3.55233	3.40806	3.24143	2.8485	1.55103	0		234.6	2.90755	2.87756	2.79172	2.56128	1.62219	0
234.79	3.46849	3.40981	3.29613	3.07987	1.18816	0		234.8	3.46105	3.22083	3.09763	2.85358	1.40623	0		235	3.55457	3.41164	3.24359	2.84688	1.55056	0		234.81	2.90754	2.87842	2.78932	2.56302	1.62511	0
234.99	3.46717	3.40521	3.29259	3.07811	1.19064	0		235	3.46036	3.21917	3.09131	2.85284	1.40604	0		235.26	3.55418	3.41291	3.24615	2.85125	1.55685	0		235	2.90372	2.87986	2.79269	2.56684	1.62548	0
235.19	3.47442	3.41927	3.30089	3.09071	1.20132	0		235.27	3.46916	3.22582	3.09317	2.85996	1.40958	0		235.42	3.55232	3.40891	3.24115	2.85255	1.556	0		235.21	2.9087	2.87739	2.79019	2.56626	1.6257	0
235.4	3.47278	3.40337	3.29577	3.08416	1.18913	0		235.43	3.45907	3.21613	3.09967	2.85966	1.41355	0		235.6	3.55023	3.40786	3.23979	2.84411	1.55355	0		235.41	2.91438	2.88659	2.79209	2.5641	1.63277	0
235.59	3.46775	3.41563	3.2912	3.08847	1.19943	0		235.61	3.46468	3.21699	3.09688	2.8519	1.41244	0		235.8	3.55822	3.41353	3.24952	2.8515	1.55667	0		235.6	2.91529	2.88425	2.80121	2.57219	1.64238	0
235.8	3.47726	3.42113	3.30488	3.09119	1.19897	0		235.8	3.47011	3.22639	3.09868	2.86474	1.41689	0		236	3.55898	3.41209	3.24699	2.85821	1.56421	0		235.81	2.90332	2.88055	2.78952	2.56947	1.62779	0
235.99	3.47769	3.4155	3.30433	3.09681	1.20804	0		236	3.46958	3.21737	3.0962	2.85806	1.41185	0		236.2	3.5513	3.40612	3.24715	2.84385	1.55793	0		236	2.90764	2.87484	2.78187	2.55382	1.62414	0
236.19	3.47227	3.40635	3.29301	3.08569	1.19497	0		236.2	3.45068	3.21675	3.08845	2.85254	1.40933	0		236.4	3.55534	3.41435	3.24893	2.85734	1.56275	0		236.21	2.91164	2.87828	2.79098	2.56036	1.63402	0
236.39	3.47423	3.42246	3.29911	3.09484	1.2011	0		236.4	3.4552	3.21536	3.09642	2.85159	1.40539	0		236.6	3.55559	3.41287	3.246	2.8541	1.56205	0		236.41	2.90316	2.88354	2.78965	2.56255	1.63617	0
236.59	3.4745	3.41962	3.30398	3.10101	1.20561	0		236.6	3.46668	3.21724	3.0933	2.8555	1.41359	0		236.8	3.55188	3.41399	3.24667	2.85423	1.56866	0		236.6	2.90746	2.88696	2.7893	2.56018	1.63435	0
236.79	3.47072	3.4029	3.29192	3.08964	1.19801	0		236.8	3.45643	3.21962	3.08866	2.8578	1.41374	0		237	3.55756	3.412	3.24637	2.85576	1.56312	0		236.81	2.91905	2.88181	2.79461	2.56387	1.63712	0
236.99	3.47925	3.42527	3.30066	3.10296	1.21093	0		237	3.45741	3.21532	3.09594	2.85827	1.41526	0		237.2	3.56055	3.41865	3.24851	2.86247	1.57148	0		237	2.91584	2.88388	2.79722	2.56438	1.64698	0
237.19	3.48011	3.42491	3.30453	3.1008	1.2125	0		237.2	3.46632	3.2264	3.10016	2.86164	1.42095	0		237.4	3.55652	3.41462	3.251	2.84978	1.57252	0		237.21	2.90329	2.8775	2.78947	2.56148	1.63842	0
237.39	3.46863	3.4048	3.29042	3.08643	1.20242	0		237.4	3.46679	3.21846	3.09095	2.85927	1.42069	0		237.6	3.54719	3.40166	3.23937	2.84509	1.56493	0		237.41	2.91171	2.88441	2.79388	2.56748	1.64421	0
237.59	3.47464	3.41185	3.3011	3.0979	1.20537	0		237.6	3.46655	3.22612	3.09666	2.85864	1.42577	0		237.8	3.5521	3.40992	3.24387	2.8562	1.56536	0		237.6	2.91717	2.879	2.79026	2.56146	1.63776	0
237.79	3.47175	3.41873	3.30023	3.10061	1.20924	0		237.8	3.46182	3.22296	3.1002	2.8592	1.42992	0		238	3.56193	3.41702	3.25583	2.85915	1.57477	0		237.81	2.90022	2.87985	2.7857	2.56358	1.64136	0
237.99	3.47118	3.41027	3.29745	3.10171	1.20935	0		238	3.46289	3.21401	3.08841	2.85626	1.41876	0		238.2	3.55792	3.41196	3.24675	2.85336	1.57373	0		238	2.90314	2.88286	2.79018	2.5618	1.64017	0
238.19	3.47472	3.412	3.29549	3.10071	1.20662	0		238.2	3.47033	3.22657	3.09842	2.85978	1.42734	0		238.4	3.55122	3.41009	3.251	2.85901	1.57518	0		238.21	2.91016	2.88659	2.7924	2.56945	1.64777	0
238.39	3.48023	3.41735	3.30148	3.10846	1.21339	0		238.4	3.4674	3.22037	3.09994	2.86275	1.41826	0		238.6	3.55445	3.41198	3.24614	2.85529	1.57812	0		238.41	2.90904	2.88142	2.78827	2.56167	1.64061	0
238.59	3.46438	3.41212	3.2928	3.10059	1.21424	0		238.6	3.45966	3.21717	3.09698	2.85825	1.42511	0		238.8	3.55723	3.41489	3.24691	2.85534	1.5797	0		238.6	2.91609	2.88316	2.79553	2.56928	1.65015	0
238.79	3.47743	3.42001	3.3006	3.09879	1.21374	0		238.8	3.46702	3.22063	3.09563	2.86297	1.42463	0		239	3.56009	3.41577	3.24801	2.86153	1.58444	0		238.81	2.9064	2.88228	2.78742	2.56442	1.64115	0
238.99	3.47785	3.41956	3.3033	3.11068	1.22384	0		239	3.46908	3.22632	3.1	2.86746	1.42656	0		239.2	3.55919	3.41384	3.25446	2.86462	1.59354	0		239	2.90601	2.87972	2.78949	2.56239	1.64446	0
239.19	3.46865	3.41163	3.293	3.10003	1.21252	0		239.2	3.45816	3.21793	3.09729	2.86373	1.42499	0		239.4	3.55245	3.41191	3.24407	2.85553	1.5799	0		239.21	2.9224	2.88148	2.79108	2.56578	1.65405	0
239.39	3.46972	3.41172	3.29658	3.10068	1.21311	0		239.4	3.45757	3.21998	3.0985	2.86502	1.428	0		239.6	3.55494	3.41509	3.24906	2.85996	1.5804	0		239.41	2.9072	2.87685	2.79088	2.5657	1.65373	0
239.59	3.47722	3.41715	3.30751	3.11332	1.2229	0		239.6	3.47179	3.22638	3.10578	2.86592	1.43094	0		239.8	3.55043	3.40529	3.24284	2.84975	1.58522	0		239.6	2.9087	2.88211	2.79164	2.57003	1.64978	0
239.79	3.47175	3.40979	3.30133	3.10799	1.2193	0		239.8	3.46602	3.21689	3.09751	2.86218	1.42676	0		240	3.55753	3.40827	3.24663	2.85488	1.58713	0		239.81	2.91448	2.8822	2.78877	2.56007	1.64568	0
239.99	3.4692	3.41536	3.28979	3.10574	1.22022	0		240	3.45283	3.22219	3.09563	2.85707	1.4265	0		240.2	3.56194	3.41865	3.24966	2.85864	1.58725	0		240	2.91582	2.88142	2.79663	2.57164	1.65516	0
240.19	3.47715	3.4255	3.30408	3.11222	1.22957	0		240.2	3.46906	3.22149	3.10176	2.86404	1.43273	0		240.4	3.5567	3.41063	3.24616	2.86059	1.58894	0		240.21	2.90708	2.88453	2.7918	2.56708	1.65802	0
240.39	3.47607	3.42223	3.29989	3.11264	1.2258	0		240.4	3.46647	3.22657	3.09456	2.86269	1.43659	0		240.6	3.55572	3.41134	3.25169	2.85787	1.59627	0		240.41	2.91003	2.88297	2.78935	2.56114	1.65719	0
240.59	3.47091	3.412	3.29997	3.10817	1.21933	0		240.6	3.46225	3.22233	3.09297	2.86121	1.43642	0		240.8	3.55547	3.40991	3.24828	2.85757	1.59073	0		240.6	2.92046	2.87863	2.78868	2.56649	1.66063	0
240.79	3.48434	3.42382	3.30429	3.11998	1.23283	0		240.8	3.45871	3.22134	3.09936	2.8617	1.436	0		241	3.55482	3.41346	3.25131	2.8657	1.59503	0		240.81	2.90862	2.88397	2.78872	2.56718	1.6588	0
240.99	3.47596	3.4145	3.29284	3.11263	1.22624	0		241	3.47218	3.22473	3.10106	2.86724	1.44309	0		241.2	3.55224	3.41109	3.24979	2.86243	1.59759	0		241	2.89997	2.88095	2.78633	2.56277	1.65523	0
241.19	3.46983	3.41519	3.29546	3.10628	1.22634	0		241.2	3.46292	3.22266	3.09671	2.86658	1.43809	0		241.4	3.55088	3.41119	3.24811	2.85667	1.59521	0		241.21	2.91341	2.88909	2.79662	2.57339	1.66005	0
241.39	3.48328	3.41756	3.30408	3.12383	1.2307	0		241.4	3.46445	3.22457	3.09952	2.8697	1.44079	0		241.6	3.5594	3.41293	3.24578	2.8644	1.597	0		241.41	2.90931	2.87327	2.78159	2.55945	1.66031	0
241.59	3.47073	3.4183	3.30329	3.11924	1.23496	0		241.6	3.46009	3.22035	3.09707	2.87064	1.43888	0		241.8	3.55337	3.40683	3.24682	2.85785	1.59555	0		241.6	2.91406	2.88102	2.79383	2.56257	1.66442	0
241.79	3.47241	3.40898	3.29088	3.10808	1.22615	0		241.8	3.46487	3.21899	3.09744	2.86592	1.44165	0		242	3.55429	3.41195	3.24914	2.86086	1.5962	0		241.81	2.90841	2.88608	2.7918	2.57283	1.66368	0
241.99	3.47297	3.41996	3.30204	3.11976	1.23548	0		242	3.46935	3.22524	3.10129	2.86487	1.4426	0		242.2	3.55369	3.41286	3.24727	2.85798	1.60893	0		242	2.90833	2.87995	2.79364	2.56543	1.66234	0
242.19	3.48169	3.42222	3.30704	3.12496	1.2431	0		242.2	3.46373	3.22063	3.09641	2.86743	1.43947	0		242.4	3.55196	3.41315	3.243	2.85477	1.59596	0		242.21	2.91706	2.88076	2.79283	2.56962	1.66844	0
242.39	3.47461	3.41548	3.30049	3.11478	1.23266	0		242.4	3.45819	3.22349	3.09611	2.86409	1.44009	0		242.6	3.55589	3.4092	3.24653	2.8556	1.59737	0		242.41	2.91244	2.88058	2.7952	2.56725	1.67072	0
242.59	3.48018	3.42759	3.303	3.12432	1.2398	0		242.6	3.46636	3.21947	3.09858	2.8673	1.44716	0		242.8	3.55167	3.41262	3.24596	2.86345	1.60483	0		242.6	2.90542	2.88583	2.79783	2.57087	1.67144	0
242.79	3.47686	3.42331	3.30565	3.13379	1.2454	0		242.8	3.46625	3.2187	3.09509	2.86978	1.4459	0		243	3.55249	3.41137	3.24821	2.85748	1.61076	0		242.81	2.90656	2.88011	2.78601	2.56377	1.66257	0
242.99	3.46234	3.40558	3.29441	3.10953	1.23301	0		243	3.46011	3.22349	3.09569	2.86689	1.44691	0		243.2	3.55129	3.40816	3.24873	2.8657	1.59778	0		243	2.91699	2.88335	2.79025	2.56951	1.67418	0
243.19	3.47831	3.42809	3.30557	3.12635	1.2506	0		243.2	3.45947	3.22519	3.1038	2.86417	1.44372	0		243.4	3.55842	3.41704	3.25297	2.86429	1.61193	0		243.21	2.91278	2.88477	2.79573	2.56587	1.67397	0
243.39	3.47627	3.42831	3.30499	3.12942	1.2449	0		243.4	3.47092	3.22093	3.09789	2.87103	1.44664	0		243.6	3.55054	3.40719	3.24648	2.85798	1.60957	0		243.41	2.90509	2.88451	2.78674	2.57022	1.67028	0
243.59	3.47123	3.41036	3.29841	3.12147	1.2405	0		243.6	3.46109	3.21733	3.09393	2.86427	1.44107	0		243.8	3.55552	3.40994	3.24578	2.85549	1.61039	0		243.6	2.90967	2.8855	2.79206	2.56491	1.6668	0
243.79	3.47672	3.41438	3.30199	3.12561	1.24253	0		243.8	3.46223	3.22709	3.09961	2.87369	1.45155	0		244	3.55751	3.4129	3.24596	2.85978	1.61001	0		243.81	2.92146	2.87978	2.79092	2.571	1.67306	0
243.99	3.48158	3.43107	3.30627	3.1363	1.25669	0		244	3.47151	3.22687	3.10023	2.87069	1.45313	0		244.2	3.54915	3.40866	3.24257	2.85868	1.60512	0		244	2.91586	2.88254	2.79082	2.56741	1.67265	0
244.19	3.47382	3.41502	3.30281	3.12395	1.25187	0		244.2	3.46977	3.22251	3.10134	2.87284	1.45544	0		244.4	3.54916	3.41551	3.25098	2.86018	1.62001	0		244.21	2.90386	2.87933	2.79373	2.56948	1.67212	0
244.39	3.47364	3.4162	3.29976	3.1256	1.24573	0		244.4	3.47228	3.22448	3.10433	2.87779	1.45644	0		244.6	3.56459	3.42125	3.25401	2.86315	1.61893	0		244.41	2.91053	2.88026	2.78805	2.56544	1.67061	0
244.59	3.47662	3.41824	3.30698	3.13614	1.25921	0		244.6	3.45421	3.21739	3.09652	2.86624	1.45066	0		244.8	3.55592	3.41399	3.24989	2.86159	1.61689	0		244.6	2.91405	2.88856	2.78798	2.56609	1.67602	0
244.79	3.47137	3.41485	3.29807	3.12492	1.24599	0		244.8	3.46975	3.22818	3.1043	2.87696	1.45996	0		245	3.5584	3.41113	3.24844	2.86419	1.61553	0		244.81	2.91841	2.88555	2.79757	2.57132	1.68261	0
244.99	3.47435	3.42436	3.30289	3.12535	1.24957	0		245	3.4732	3.22404	3.10049	2.87092	1.45633	0		245.2	3.55848	3.41798	3.25627	2.87007	1.62134	0		245	2.90081	2.88136	2.79132	2.56984	1.67243	0
245.19	3.47931	3.42476	3.30843	3.13223	1.25905	0		245.2	3.46421	3.22432	3.10286	2.87347	1.4601	0		245.4	3.55327	3.41461	3.25011	2.8635	1.62457	0		245.21	2.90936	2.8773	2.78723	2.56358	1.67441	0
245.39	3.47467	3.41208	3.30308	3.1286	1.25434	0		245.4	3.46395	3.22064	3.09715	2.86904	1.45588	0		245.6	3.55906	3.41111	3.25429	2.86978	1.62363	0		245.41	2.91732	2.88355	2.79599	2.56958	1.6859	0
245.59	3.47735	3.42375	3.30753	3.13106	1.25132	0		245.6	3.47564	3.22641	3.10608	2.87969	1.46291	0		245.8	3.55725	3.41375	3.24898	2.86871	1.62365	0		245.6	2.90549	2.88508	2.78989	2.56848	1.68291	0
245.79	3.47669	3.41681	3.2985	3.13157	1.25616	0		245.8	3.46754	3.22591	3.09804	2.86831	1.45598	0		246	3.55415	3.41125	3.24681	2.86434	1.62815	0		245.81	2.90665	2.88519	2.78836	2.57233	1.68042	0
245.99	3.47411	3.41104	3.29963	3.12813	1.25545	0		246	3.46221	3.22465	3.09906	2.8768	1.4603	0		246.2	3.55309	3.41026	3.24546	2.85613	1.62393	0		246	2.91898	2.88528	2.79778	2.57161	1.69393	0
246.19	3.47347	3.41227	3.29536	3.12739	1.24915	0		246.2	3.46637	3.21905	3.09822	2.87018	1.45865	0		246.4	3.55868	3.413	3.25035	2.8677	1.62676	0		246.21	2.91646	2.88351	2.7973	2.57168	1.69416	0
246.39	3.48786	3.43371	3.31466	3.14447	1.26524	0		246.4	3.47268	3.23002	3.10494	2.87591	1.46823	0		246.6	3.5542	3.41523	3.2514	2.86774	1.62944	0		246.41	2.91275	2.88975	2.80003	2.57921	1.68954	0
246.59	3.47848	3.41764	3.30642	3.13657	1.26368	0		246.6	3.46746	3.22247	3.09902	2.87867	1.4666	0		246.8	3.55837	3.4144	3.2473	2.86176	1.63148	0		246.6	2.90706	2.88333	2.79286	2.57053	1.68618	0
246.79	3.47229	3.41307	3.29608	3.13417	1.25771	0		246.8	3.45707	3.22044	3.09744	2.86854	1.45976	0		247	3.5573	3.41043	3.24958	2.8636	1.629	0		246.81	2.92638	2.88889	2.79808	2.5733	1.69086	0
246.99	3.48059	3.43007	3.30319	3.14179	1.269	0		247	3.46429	3.22343	3.1096	2.8778	1.46577	0		247.2	3.56303	3.41523	3.2539	2.87219	1.63593	0		247	2.91172	2.88565	2.78896	2.57384	1.68938	0
247.19	3.47538	3.41729	3.30483	3.13715	1.26732	0		247.2	3.47045	3.2273	3.10198	2.87513	1.46357	0		247.4	3.55398	3.41275	3.25056	2.86378	1.63279	0		247.21	2.90966	2.88141	2.79581	2.56872	1.69423	0
247.39	3.46742	3.41347	3.30083	3.12882	1.26079	0		247.4	3.46015	3.22261	3.09535	2.87597	1.46968	0		247.6	3.55916	3.41524	3.25307	2.86839	1.63953	0		247.41	2.9061	2.88077	2.78875	2.56715	1.67877	0
247.59	3.48543	3.42455	3.31206	3.14657	1.27358	0		247.6	3.46337	3.22518	3.09578	2.87962	1.46742	0		247.8	3.55523	3.41022	3.25523	2.86892	1.63472	0		247.6	2.91507	2.88301	2.78958	2.57295	1.69363	0
247.79	3.47029	3.41977	3.30346	3.13686	1.27127	0		247.8	3.46425	3.21851	3.09967	2.87598	1.46139	0		248	3.5594	3.4183	3.25144	2.87208	1.64273	0		247.81	2.91069	2.88335	2.79158	2.57216	1.69596	0
247.99	3.46373	3.41518	3.29234	3.13071	1.25805	0		248	3.46652	3.22029	3.09569	2.87633	1.46874	0		248.2	3.55647	3.41724	3.254	2.87004	1.63779	0		248	2.90115	2.88034	2.79444	2.57256	1.69053	0
248.19	3.47871	3.41899	3.30283	3.14396	1.27017	0		248.2	3.46274	3.22341	3.10127	2.87876	1.46916	0		248.4	3.55637	3.41801	3.25253	2.8657	1.64455	0		248.21	2.90939	2.89031	2.79458	2.57325	1.69827	0
248.39	3.47502	3.41201	3.30549	3.13882	1.27385	0		248.4	3.46549	3.22919	3.10141	2.87828	1.47395	0		248.6	3.5588	3.41011	3.24554	2.86596	1.6369	0		248.41	2.91558	2.88657	2.79698	2.57108	1.70436	0
248.59	3.47316	3.41685	3.2998	3.13568	1.27394	0		248.6	3.47072	3.22485	3.10355	2.87891	1.47444	0		248.8	3.55315	3.41255	3.24224	2.86125	1.63605	0		248.6	2.91585	2.87942	2.79412	2.56732	1.69859	0
248.79	3.48501	3.42892	3.31069	3.1473	1.27847	0		248.8	3.47821	3.22889	3.10404	2.88275	1.47894	0		249	3.55662	3.40995	3.24556	2.8652	1.64503	0		248.81	2.90715	2.88956	2.79208	2.57396	1.70178	0
248.99	3.47682	3.41913	3.30492	3.14442	1.2763	0		249	3.46931	3.22558	3.10518	2.88314	1.47429	0		249.2	3.55632	3.41243	3.25135	2.86834	1.64662	0		249	2.90792	2.88228	2.79189	2.56862	1.69692	0
249.19	3.46733	3.40865	3.29449	3.12941	1.27096	0		249.2	3.45376	3.2137	3.09543	2.87093	1.46722	0		249.4	3.56277	3.41558	3.25008	2.87148	1.64839	0		249.21	2.92103	2.89267	2.79837	2.57625	1.70626	0
249.39	3.47424	3.41579	3.29654	3.13861	1.27344	0		249.4	3.46639	3.22829	3.10329	2.87699	1.47507	0		249.6	3.56175	3.41472	3.25384	2.86891	1.64726	0		249.41	2.90613	2.8871	2.79961	2.57563	1.70599	0
249.59	3.48064	3.42343	3.30724	3.15396	1.28526	0		249.6	3.474	3.22404	3.10182	2.88411	1.47674	0		249.8	3.55413	3.41323	3.24476	2.86795	1.64978	0		249.6	2.90768	2.88161	2.79047	2.57083	1.69765	0
249.79	3.46982	3.41133	3.30116	3.13981	1.2818	0		249.8	3.4623	3.22001	3.09388	2.87554	1.47278	0		250	3.56096	3.41498	3.25299	2.87394	1.65018	0		249.81	2.91356	2.88547	2.79412	2.57339	1.70368	0
249.99	3.46734	3.41587	3.30371	3.13853	1.27642	0		250	3.4644	3.22585	3.09908	2.87658	1.47521	0		250.2	3.55424	3.41477	3.24996	2.87111	1.64809	0		250	2.90858	2.87936	2.78544	2.56291	1.70005	0
250.19	3.47696	3.42143	3.30521	3.15034	1.28334	0		250.2	3.47041	3.22263	3.1	2.87964	1.47619	0		250.4	3.55318	3.41089	3.25232	2.8739	1.65356	0		250.21	2.91085	2.88482	2.79117	2.57008	1.71353	0
250.39	3.46929	3.41036	3.30076	3.14642	1.28178	0		250.4	3.46783	3.22661	3.10229	2.88405	1.48	0		250.6	3.55711	3.41376	3.24712	2.86366	1.65035	0		250.41	2.9111	2.8862	2.79379	2.57432	1.70498	0
250.6	3.48359	3.42826	3.31285	3.1586	1.29067	0		250.6	3.4678	3.22722	3.10147	2.88541	1.48207	0		250.8	3.55819	3.41688	3.25359	2.87273	1.65404	0		250.6	2.91429	2.88916	2.79167	2.5689	1.705	0
250.79	3.47328	3.42798	3.30276	3.15084	1.28772	0		250.8	3.46686	3.22814	3.10143	2.88005	1.47882	0		251	3.55548	3.41505	3.24725	2.87393	1.65596	0		250.81	2.91302	2.88198	2.79953	2.56972	1.70844	0
250.99	3.47283	3.416	3.30014	3.14895	1.28825	0		251	3.47249	3.22244	3.10057	2.88373	1.48862	0		251.2	3.55637	3.41804	3.25136	2.8701	1.66054	0		251	2.90666	2.88944	2.79854	2.57125	1.7125	0
251.19	3.47659	3.4186	3.30582	3.14961	1.28654	0		251.2	3.47015	3.2265	3.10431	2.88507	1.48771	0		251.4	3.56419	3.41926	3.25836	2.87804	1.66416	0		251.21	2.90783	2.87865	2.7871	2.56676	1.70634	0
251.39	3.47723	3.42029	3.30536	3.15082	1.29099	0		251.4	3.46403	3.22308	3.10379	2.88085	1.48075	0		251.6	3.55885	3.41932	3.25374	2.87419	1.66055	0		251.41	2.91457	2.87763	2.78739	2.56527	1.70756	0
251.59	3.46788	3.41885	3.30239	3.14893	1.28723	0		251.6	3.46515	3.21996	3.09916	2.87981	1.48245	0		251.8	3.55475	3.41486	3.25248	2.87787	1.66168	0		251.6	2.91204	2.88452	2.79684	2.57162	1.71224	0
251.79	3.47751	3.42095	3.30046	3.14813	1.2921	0		251.8	3.47167	3.22939	3.10301	2.88291	1.49403	0		252	3.55799	3.41531	3.25024	2.87762	1.65995	0		251.81	2.90878	2.88673	2.79809	2.57535	1.71888	0
251.99	3.48929	3.42899	3.31525	3.15935	1.30688	0		252	3.47395	3.22815	3.1024	2.88245	1.49083	0		252.2	3.56341	3.41276	3.25421	2.87089	1.6682	0		252	2.91665	2.88723	2.79738	2.57349	1.71292	0
252.19	3.47622	3.42046	3.30516	3.15277	1.29527	0		252.2	3.46493	3.22071	3.09789	2.8771	1.48546	0		252.4	3.54868	3.40688	3.24494	2.86834	1.6631	0		252.21	2.92249	2.88674	2.79499	2.56784	1.71764	0
252.39	3.47432	3.42827	3.3031	3.14698	1.29227	0		252.4	3.46605	3.22431	3.1056	2.87906	1.48878	0		252.6	3.55943	3.41653	3.2488	2.87523	1.66264	0		252.41	2.91081	2.8813	2.79222	2.57471	1.71389	0
252.59	3.4914	3.43122	3.3126	3.16202	1.3016	0		252.6	3.47092	3.22353	3.10199	2.88333	1.48664	0		252.8	3.55911	3.41165	3.25589	2.87145	1.67328	0		252.6	2.91123	2.89248	2.80316	2.57792	1.72039	0
252.79	3.46876	3.41276	3.30653	3.15025	1.29562	0		252.8	3.46889	3.22558	3.10359	2.88556	1.4949	0		253	3.56108	3.4148	3.25211	2.87097	1.66629	0		252.81	2.91891	2.8915	2.79626	2.57126	1.71959	0
252.99	3.47653	3.41796	3.30503	3.15005	1.29619	0		253	3.46109	3.22588	3.10208	2.87988	1.49289	0		253.2	3.55448	3.4169	3.24912	2.87671	1.66688	0		253	2.91542	2.87748	2.78593	2.56789	1.7197	0
253.19	3.48498	3.43519	3.31491	3.1658	1.3031	0		253.2	3.4752	3.22811	3.10343	2.88604	1.49932	0		253.4	3.56122	3.42257	3.25707	2.87439	1.6698	0		253.21	2.90431	2.88429	2.78776	2.56981	1.7176	0
253.39	3.46828	3.41176	3.307	3.15622	1.30094	0		253.4	3.46662	3.22658	3.09929	2.88367	1.4877	0		253.6	3.55685	3.41511	3.24837	2.86971	1.66872	0		253.41	2.9058	2.8888	2.78905	2.574	1.72015	0
253.59	3.47889	3.41879	3.30953	3.16029	1.30135	0		253.6	3.46102	3.22802	3.09564	2.87973	1.49597	0		253.8	3.56407	3.4202	3.25071	2.87299	1.6761	0		253.6	2.9161	2.88125	2.79313	2.57081	1.71834	0
253.79	3.48259	3.431	3.30976	3.16009	1.31439	0		253.8	3.46439	3.22388	3.10804	2.88714	1.50124	0		254	3.563	3.4207	3.25877	2.88238	1.67916	0		253.81	2.9091	2.88545	2.79235	2.56745	1.71897	0
253.99	3.47931	3.42133	3.30927	3.16335	1.30837	0		254	3.46684	3.22693	3.1055	2.883	1.49139	0		254.2	3.55429	3.41437	3.25222	2.87375	1.67916	0		254	2.90948	2.88962	2.79854	2.57915	1.72852	0
254.19	3.48109	3.41122	3.30869	3.15931	1.3091	0		254.2	3.46581	3.22509	3.10192	2.88362	1.49921	0		254.4	3.56161	3.42107	3.26116	2.87405	1.68428	0		254.21	2.90426	2.88543	2.78799	2.56591	1.71628	0
254.39	3.48146	3.42473	3.30969	3.16146	1.31258	0		254.4	3.47033	3.23367	3.10774	2.89334	1.50206	0		254.6	3.56125	3.41357	3.25845	2.8795	1.67811	0		254.41	2.9144	2.88072	2.79679	2.57592	1.72444	0
254.59	3.47632	3.42335	3.30789	3.159	1.31035	0		254.6	3.47246	3.23011	3.10471	2.88978	1.49926	0		254.8	3.56043	3.41865	3.25394	2.88394	1.68423	0		254.6	2.9125	2.88007	2.78954	2.57139	1.72374	0
254.79	3.46685	3.41536	3.29898	3.15514	1.30447	0		254.8	3.46736	3.2284	3.10308	2.88683	1.49654	0		255	3.55753	3.4165	3.25614	2.87912	1.68661	0		254.81	2.90947	2.88487	2.79217	2.5728	1.72522	0
254.99	3.48219	3.42359	3.30676	3.16226	1.31194	0		255	3.47166	3.2334	3.10979	2.89008	1.50196	0		255.2	3.55742	3.41519	3.25738	2.87004	1.68257	0		255	2.91528	2.88868	2.79746	2.57695	1.72725	0
255.19	3.48052	3.42526	3.31513	3.16871	1.31825	0		255.2	3.462	3.22658	3.10284	2.88339	1.49811	0		255.4	3.55234	3.41419	3.25078	2.8687	1.68085	0		255.21	2.91546	2.88531	2.79511	2.5739	1.72776	0
255.39	3.46798	3.41176	3.2941	3.1486	1.30735	0		255.4	3.47457	3.22271	3.10495	2.88301	1.50325	0		255.6	3.5538	3.41873	3.24913	2.86671	1.67863	0		255.41	2.91239	2.88533	2.7971	2.57347	1.7326	0
255.59	3.48605	3.42391	3.31159	3.16393	1.31671	0		255.6	3.47111	3.22335	3.10366	2.8838	1.5018	0		255.8	3.55703	3.41415	3.25112	2.87884	1.68275	0		255.6	2.90714	2.88951	2.79589	2.57398	1.73558	0
255.79	3.47978	3.42694	3.31238	3.16526	1.31819	0		255.8	3.47645	3.23384	3.10546	2.88984	1.50911	0		256	3.55386	3.40902	3.25307	2.87355	1.69328	0		255.81	2.9083	2.88282	2.78968	2.56565	1.72669	0
255.99	3.47115	3.41562	3.30393	3.1536	1.31137	0		256	3.46399	3.22451	3.09474	2.88719	1.49831	0		256.2	3.5611	3.42204	3.25336	2.87195	1.68481	0		256	2.92114	2.88395	2.79154	2.56832	1.73007	0
256.19	3.47896	3.42148	3.30548	3.1596	1.32174	0		256.2	3.46529	3.21798	3.09894	2.87831	1.49616	0		256.4	3.55774	3.41694	3.25076	2.87121	1.69097	0		256.21	2.9153	2.88375	2.79743	2.57467	1.73825	0
256.39	3.48082	3.42733	3.31646	3.17222	1.32899	0		256.4	3.47228	3.23059	3.10264	2.88785	1.50355	0		256.6	3.55962	3.41413	3.25414	2.87926	1.69733	0		256.41	2.90698	2.88619	2.79069	2.57906	1.73288	0
256.59	3.46891	3.41403	3.30018	3.15294	1.31736	0		256.6	3.46232	3.22282	3.09877	2.8785	1.50105	0		256.8	3.56083	3.41994	3.25808	2.87727	1.6976	0		256.6	2.91393	2.88689	2.794	2.56985	1.73436	0
256.79	3.47806	3.42015	3.30894	3.16154	1.32204	0		256.8	3.46737	3.22706	3.1037	2.88623	1.50792	0		257	3.56555	3.42043	3.26202	2.88173	1.70043	0		256.81	2.91436	2.88234	2.7945	2.57329	1.74069	0
256.99	3.47852	3.42305	3.30329	3.16729	1.32263	0		257	3.47076	3.22767	3.10385	2.89036	1.50821	0		257.2	3.55801	3.41526	3.25532	2.87642	1.69393	0		257	2.90928	2.88855	2.80428	2.58042	1.74085	0
257.19	3.47428	3.41289	3.30447	3.16269	1.32603	0		257.2	3.47337	3.22663	3.10506	2.88906	1.50985	0		257.4	3.55945	3.41807	3.25485	2.87498	1.70021	0		257.21	2.90818	2.88162	2.79344	2.57729	1.73715	0
257.39	3.47399	3.42651	3.30582	3.16196	1.32361	0		257.4	3.46887	3.2276	3.10341	2.89002	1.50846	0		257.6	3.56042	3.41299	3.25122	2.87417	1.69531	0		257.41	2.92021	2.88333	2.79405	2.57129	1.73592	0
257.59	3.4812	3.4265	3.30626	3.17101	1.32813	0		257.6	3.46792	3.2258	3.10044	2.88197	1.51524	0		257.8	3.56107	3.41585	3.254	2.87774	1.70136	0		257.6	2.90997	2.8861	2.78853	2.56685	1.73658	0
257.79	3.47279	3.41886	3.29915	3.16064	1.32816	0		257.8	3.4684	3.224	3.09857	2.88589	1.51006	0		258	3.56167	3.42009	3.2583	2.88261	1.70142	0		257.81	2.90763	2.88695	2.79282	2.57148	1.7423	0
257.99	3.48115	3.42127	3.30854	3.17491	1.33676	0		258	3.47107	3.2304	3.1046	2.88796	1.52115	0		258.2	3.56331	3.41693	3.26045	2.87793	1.70606	0		258	2.91143	2.88628	2.79529	2.57743	1.73672	0
258.19	3.4923	3.43594	3.32091	3.18166	1.34258	0		258.2	3.46877	3.22727	3.10009	2.88587	1.51144	0		258.4	3.55537	3.41716	3.25152	2.87319	1.69719	0		258.21	2.91687	2.88436	2.78839	2.57334	1.74054	0
258.39	3.47353	3.4164	3.30504	3.16654	1.33387	0		258.4	3.47377	3.22794	3.10807	2.89362	1.51659	0		258.6	3.56249	3.41938	3.25763	2.87352	1.69149	0		258.41	2.91347	2.88658	2.79457	2.57353	1.74861	0
258.59	3.47995	3.41959	3.30456	3.16693	1.33239	0		258.6	3.47058	3.22709	3.10746	2.89254	1.51921	0		258.8	3.56102	3.41531	3.25435	2.88337	1.7053	0		258.6	2.90814	2.88694	2.79341	2.57313	1.74793	0
258.79	3.48448	3.42866	3.30795	3.17357	1.34164	0		258.8	3.47637	3.23287	3.1084	2.89773	1.52076	0		259	3.56059	3.41794	3.25247	2.87965	1.71655	0		258.81	2.91135	2.88848	2.79406	2.57633	1.7414	0
258.99	3.47168	3.41136	3.3022	3.15959	1.33064	0		259	3.46644	3.23055	3.10181	2.88976	1.52426	0		259.2	3.56161	3.41793	3.25731	2.87767	1.71057	0		259	2.91842	2.88962	2.79797	2.57424	1.75128	0
259.19	3.47466	3.41478	3.30284	3.16781	1.3326	0		259.2	3.46518	3.22647	3.10676	2.88747	1.51646	0		259.4	3.56109	3.42298	3.2572	2.88453	1.71104	0		259.21	2.91159	2.89167	2.79869	2.57572	1.75034	0
259.39	3.48459	3.43076	3.31211	3.17777	1.34305	0		259.4	3.47521	3.22911	3.10196	2.89303	1.52552	0		259.6	3.55561	3.4188	3.25276	2.87866	1.71247	0		259.41	2.90575	2.87961	2.79569	2.57401	1.74947	0
259.59	3.47667	3.41629	3.3057	3.16732	1.34086	0		259.6	3.46984	3.22521	3.10301	2.88663	1.51763	0		259.8	3.5647	3.41614	3.25629	2.87863	1.71152	0		259.6	2.91391	2.88345	2.79676	2.5707	1.74732	0
259.79	3.47295	3.41202	3.30586	3.16605	1.33433	0		259.8	3.46741	3.2231	3.10447	2.88806	1.5231	0		260	3.56428	3.41749	3.25689	2.87619	1.70847	0		259.81	2.91611	2.88552	2.7986	2.57541	1.75266	0
259.99	3.47964	3.4324	3.30975	3.17552	1.34369	0		260	3.46591	3.22491	3.10569	2.88913	1.51815	0		260.2	3.56107	3.41594	3.25522	2.87833	1.70949	0		260	2.91841	2.8926	2.79655	2.58514	1.75856	0
260.19	3.47724	3.41919	3.31345	3.16996	1.35094	0		260.2	3.47502	3.2262	3.09742	2.88928	1.5193	0		260.4	3.55493	3.41306	3.252	2.87386	1.71733	0		260.21	2.90358	2.88237	2.78842	2.56963	1.75078	0
260.39	3.477	3.41755	3.31079	3.17089	1.34238	0		260.4	3.46412	3.22771	3.09957	2.88384	1.52378	0		260.6	3.5605	3.4159	3.25463	2.87838	1.71337	0		260.41	2.91429	2.88312	2.79093	2.57441	1.75332	0
260.59	3.47981	3.42333	3.30618	3.17406	1.34525	0		260.6	3.46283	3.22308	3.10328	2.88798	1.5238	0		260.8	3.56822	3.42345	3.26702	2.89137	1.72372	0		260.6	2.91863	2.88572	2.79633	2.57418	1.75503	0
260.79	3.47761	3.43098	3.31233	3.1777	1.34928	0		260.8	3.47051	3.22877	3.10632	2.89133	1.52773	0		261	3.55876	3.41845	3.25259	2.87925	1.7179	0		260.81	2.9029	2.88394	2.79373	2.574	1.74772	0
260.99	3.46816	3.41336	3.30169	3.16938	1.34583	0		261	3.46642	3.23145	3.10583	2.89074	1.5295	0		261.2	3.56184	3.42106	3.2608	2.88686	1.72413	0		261	2.91181	2.8852	2.7951	2.57765	1.75718	0
261.19	3.48148	3.42639	3.31299	3.17503	1.35326	0		261.2	3.46801	3.23123	3.10363	2.89038	1.52128	0		261.4	3.55768	3.41317	3.25113	2.8768	1.72122	0		261.21	2.91304	2.8867	2.79619	2.57272	1.75312	0
261.39	3.48057	3.42626	3.3127	3.18016	1.35744	0		261.4	3.46833	3.22531	3.10465	2.89335	1.52814	0		261.6	3.55865	3.42006	3.25336	2.8786	1.72171	0		261.41	2.9179	2.88896	2.79721	2.58076	1.75651	0
261.59	3.47122	3.42152	3.31177	3.1725	1.34728	0		261.6	3.47326	3.23094	3.10853	2.89493	1.53236	0		261.8	3.56335	3.42164	3.26182	2.8851	1.72923	0		261.6	2.90085	2.88112	2.7941	2.57242	1.75522	0
261.79	3.48437	3.42508	3.3174	3.17651	1.36	0		261.8	3.47301	3.23402	3.10758	2.89574	1.53796	0		262	3.56077	3.41796	3.25224	2.87646	1.73004	0		261.81	2.90864	2.8838	2.78964	2.57432	1.75595	0
261.99	3.48865	3.42742	3.31575	3.18153	1.35744	0		262	3.47643	3.23208	3.10891	2.89634	1.53215	0		262.2	3.56277	3.41922	3.25788	2.87806	1.72587	0		262	2.91123	2.88162	2.7878	2.56573	1.75581	0
262.19	3.46846	3.41946	3.30395	3.16752	1.35158	0		262.2	3.46717	3.22383	3.09727	2.89408	1.53378	0		262.4	3.56485	3.42347	3.25658	2.88422	1.72529	0		262.21	2.91482	2.88752	2.79645	2.57807	1.7677	0
262.39	3.48181	3.42726	3.31375	3.18071	1.35426	0		262.4	3.47218	3.23493	3.10801	2.89804	1.54068	0		262.6	3.56462	3.42066	3.25636	2.88491	1.72973	0		262.41	2.90344	2.88702	2.79028	2.57288	1.76248	0
262.59	3.48894	3.42809	3.32072	3.1879	1.36887	0		262.6	3.47877	3.22903	3.10685	2.89867	1.54331	0		262.8	3.56477	3.42211	3.25666	2.88158	1.7335	0		262.6	2.91293	2.8873	2.79413	2.58009	1.76193	0
262.79	3.46841	3.4099	3.29899	3.17353	1.34724	0		262.8	3.46788	3.22632	3.09862	2.89356	1.53014	0		263	3.56578	3.41995	3.25614	2.88153	1.72856	0		262.81	2.92101	2.88957	2.79228	2.57544	1.76638	0
262.99	3.47413	3.42252	3.30777	3.1711	1.35937	0		263	3.46422	3.22126	3.10165	2.89245	1.53685	0		263.2	3.55947	3.41223	3.25701	2.88401	1.72904	0		263	2.91306	2.8872	2.79346	2.582	1.76938	0
263.19	3.48263	3.42706	3.31481	3.18338	1.36577	0		263.2	3.47755	3.22925	3.10433	2.89554	1.5368	0		263.4	3.56152	3.4175	3.25159	2.88364	1.73702	0		263.21	2.90591	2.88122	2.78889	2.5736	1.7631	0
263.39	3.48141	3.42024	3.31193	3.17737	1.36419	0		263.4	3.47095	3.23311	3.10645	2.8962	1.53875	0		263.6	3.56075	3.41587	3.2548	2.87768	1.73032	0		263.41	2.91682	2.89067	2.80032	2.57516	1.76158	0
263.59	3.4763	3.41887	3.30777	3.17284	1.36363	0		263.6	3.46463	3.2249	3.10202	2.88955	1.53438	0		263.8	3.56083	3.42256	3.25705	2.88335	1.73014	0		263.6	2.92013	2.89289	2.79929	2.58078	1.77095	0
263.79	3.48509	3.43151	3.31631	3.18287	1.37214	0		263.8	3.47429	3.23138	3.10891	2.89452	1.54362	0		264	3.5612	3.41895	3.25566	2.88013	1.74186	0		263.81	2.9147	2.89159	2.79788	2.57896	1.77609	0
263.99	3.47371	3.41298	3.30777	3.18114	1.35912	0		264	3.47065	3.23063	3.1062	2.8916	1.54231	0		264.2	3.55633	3.41448	3.25169	2.87627	1.73131	0		264	2.90858	2.8886	2.79629	2.57695	1.76775	0
264.19	3.47656	3.41682	3.3067	3.18216	1.36417	0		264.2	3.47059	3.23276	3.10305	2.89629	1.5451	0		264.4	3.56191	3.41778	3.25529	2.8785	1.7355	0		264.21	2.91632	2.88894	2.79349	2.57752	1.77081	0
264.39	3.49128	3.43987	3.32261	3.19379	1.37834	0		264.4	3.46937	3.23066	3.10731	2.89823	1.53103	0		264.6	3.56536	3.42003	3.25907	2.87996	1.73894	0		264.41	2.91906	2.8834	2.79576	2.57426	1.77518	0
264.59	3.4744	3.41626	3.31029	3.17215	1.3643	0		264.6	3.468	3.22717	3.11024	2.8948	1.54038	0		264.8	3.56049	3.41991	3.26289	2.8858	1.74157	0		264.6	2.9071	2.8838	2.79385	2.5787	1.77367	0
264.79	3.47705	3.4197	3.30758	3.18156	1.37364	0		264.8	3.47286	3.23087	3.10542	2.89874	1.5526	0		265	3.55942	3.42004	3.25668	2.88553	1.74351	0		264.81	2.90587	2.88813	2.79754	2.57367	1.76886	0
264.99	3.48454	3.43318	3.31403	3.19147	1.37668	0		265	3.46987	3.23153	3.10872	2.89823	1.54225	0		265.2	3.56685	3.42372	3.25977	2.88536	1.75212	0		265	2.91668	2.87986	2.79291	2.57317	1.76955	0
265.19	3.481	3.42076	3.30839	3.17863	1.36983	0		265.2	3.4694	3.22922	3.1072	2.89275	1.54174	0		265.4	3.55509	3.4124	3.25335	2.87574	1.73745	0		265.21	2.91632	2.88695	2.79401	2.57295	1.77997	0
265.39	3.4778	3.4228	3.3098	3.18453	1.37124	0		265.4	3.47539	3.22802	3.10822	2.893	1.54184	0		265.6	3.559	3.41877	3.25789	2.87843	1.74698	0		265.41	2.90922	2.88715	2.79818	2.58038	1.77766	0
265.59	3.48244	3.42661	3.31134	3.18962	1.3834	0		265.6	3.47407	3.23156	3.10983	2.90312	1.54575	0		265.8	3.55959	3.41884	3.25673	2.88448	1.7523	0		265.6	2.90828	2.87899	2.79209	2.57502	1.77417	0
265.79	3.48083	3.42258	3.31555	3.18376	1.37754	0		265.8	3.46546	3.22809	3.10071	2.89542	1.54654	0		266	3.56139	3.41189	3.25781	2.88132	1.75007	0		265.81	2.91987	2.88952	2.79187	2.57468	1.7764	0
265.99	3.47908	3.42093	3.30605	3.17938	1.37481	0		266	3.46391	3.22691	3.10892	2.89628	1.5482	0		266.2	3.56801	3.42297	3.26143	2.88336	1.74518	0		266	2.91291	2.89043	2.79686	2.58371	1.78143	0
266.19	3.47721	3.422	3.31525	3.19025	1.3815	0		266.2	3.47534	3.23019	3.10839	2.89794	1.54649	0		266.4	3.56749	3.43136	3.26373	2.89297	1.75644	0		266.21	2.90938	2.88883	2.79709	2.58192	1.77955	0
266.39	3.48027	3.42103	3.31619	3.1843	1.38438	0		266.4	3.47169	3.23222	3.10396	2.8993	1.55369	0		266.6	3.56023	3.42153	3.26259	2.8873	1.75606	0		266.41	2.91435	2.89042	2.79515	2.58084	1.7841	0
266.59	3.4742	3.41924	3.30348	3.18111	1.37809	0		266.6	3.46599	3.2281	3.1075	2.89249	1.55402	0		266.8	3.56437	3.41827	3.25653	2.88539	1.75306	0		266.6	2.9218	2.88779	2.80226	2.57845	1.78489	0
266.79	3.48402	3.43199	3.31309	3.18917	1.38338	0		266.8	3.47534	3.23121	3.11173	2.89967	1.54684	0		267	3.56117	3.42015	3.25961	2.88356	1.75439	0		266.81	2.91279	2.8881	2.80085	2.5816	1.78629	0
266.99	3.48129	3.42215	3.31671	3.19474	1.39001	0		267	3.47815	3.23277	3.10458	2.89747	1.55312	0		267.2	3.56382	3.41411	3.25486	2.88251	1.7597	0		267	2.91605	2.89472	2.80688	2.58118	1.78599	0
267.19	3.47375	3.41379	3.3032	3.18302	1.38273	0		267.2	3.46697	3.2309	3.10879	2.89648	1.55409	0		267.4	3.55864	3.41133	3.25206	2.87788	1.751	0		267.21	2.9171	2.88706	2.79829	2.57788	1.77853	0
267.39	3.48427	3.43037	3.31526	3.19145	1.39231	0		267.4	3.46959	3.23327	3.10874	2.9037	1.55657	0		267.6	3.55823	3.41961	3.25411	2.88018	1.75435	0		267.41	2.91697	2.88948	2.79395	2.57982	1.7834	0
267.59	3.48299	3.42503	3.31431	3.19655	1.38684	0		267.6	3.47262	3.2278	3.11138	2.90374	1.55407	0		267.8	3.56047	3.42381	3.25839	2.88396	1.76028	0		267.6	2.91189	2.88726	2.79722	2.58483	1.78603	0
267.79	3.477	3.41555	3.31156	3.18661	1.38729	0		267.8	3.47478	3.23234	3.10878	2.89597	1.56218	0		268	3.56692	3.42104	3.26138	2.8889	1.76932	0		267.81	2.90948	2.89173	2.80364	2.58263	1.7887	0
267.99	3.48172	3.4221	3.31904	3.19043	1.39391	0		268	3.47681	3.2353	3.114	2.90147	1.55959	0		268.2	3.56082	3.41978	3.25288	2.88886	1.76076	0		268	2.91721	2.88927	2.79631	2.58163	1.78845	0
268.19	3.47753	3.42488	3.30596	3.18957	1.39303	0		268.2	3.47329	3.23213	3.11201	2.89537	1.55456	0		268.4	3.56299	3.42327	3.25933	2.88719	1.76687	0		268.21	2.92449	2.89234	2.79888	2.58749	1.79888	0
268.39	3.47043	3.41835	3.30962	3.18168	1.38639	0		268.4	3.47118	3.22632	3.10276	2.89577	1.55178	0		268.6	3.55815	3.41533	3.25945	2.88261	1.76339	0		268.41	2.91522	2.89808	2.80395	2.58129	1.79603	0
268.59	3.4839	3.42267	3.31358	3.19315	1.3946	0		268.6	3.46854	3.23225	3.10783	2.89837	1.55791	0		268.8	3.57057	3.42339	3.26085	2.89138	1.77511	0		268.6	2.90587	2.88005	2.79104	2.56848	1.78437	0
268.79	3.48675	3.42657	3.31675	3.19187	1.40408	0		268.8	3.47912	3.23392	3.11412	2.89597	1.56234	0		269	3.56007	3.41701	3.25694	2.88563	1.76751	0		268.81	2.92568	2.89156	2.80428	2.5771	1.78718	0
268.99	3.4688	3.41323	3.29912	3.17334	1.38764	0		269	3.46354	3.21959	3.09857	2.89276	1.55771	0		269.2	3.56245	3.42081	3.26169	2.88304	1.7654	0		269	2.92173	2.89063	2.79918	2.58224	1.79634	0
269.19	3.48017	3.43254	3.31407	3.18805	1.39541	0		269.2	3.47572	3.23598	3.11255	2.9034	1.56199	0		269.4	3.56483	3.42293	3.25672	2.88538	1.76793	0		269.21	2.91473	2.89188	2.80217	2.5838	1.8009	0
269.39	3.49111	3.43147	3.31632	3.19897	1.40468	0		269.4	3.48043	3.23875	3.11506	2.90669	1.56453	0		269.6	3.55655	3.41327	3.2509	2.88189	1.77036	0		269.41	2.91252	2.89027	2.79725	2.58136	1.79647	0
269.59	3.47986	3.42542	3.31425	3.19261	1.40128	0		269.6	3.47284	3.22985	3.10723	2.9037	1.56353	0		269.8	3.56408	3.42092	3.25781	2.8875	1.77487	0		269.6	2.91924	2.88229	2.79435	2.57344	1.79745	0
269.79	3.48534	3.43412	3.3155	3.1866	1.40517	0		269.8	3.46146	3.23096	3.10417	2.90297	1.56408	0		270	3.56166	3.42648	3.25818	2.88597	1.77602	0		269.81	2.91466	2.88727	2.79586	2.57657	1.79614	0
269.99	3.48386	3.4287	3.31718	3.19658	1.40735	0		270	3.47608	3.23448	3.10865	2.90646	1.56146	0		270.2	3.55737	3.4176	3.25611	2.88394	1.76887	0		270	2.91268	2.89316	2.79835	2.57984	1.80722	0
270.19	3.47671	3.41971	3.31626	3.18492	1.40394	0		270.2	3.46952	3.22539	3.10316	2.90121	1.56205	0		270.4	3.56794	3.42081	3.25892	2.89121	1.77844	0		270.21	2.91747	2.88652	2.79538	2.57778	1.79669	0
270.39	3.47359	3.42441	3.31081	3.18938	1.40287	0		270.4	3.47138	3.23336	3.11201	2.90207	1.56768	0		270.6	3.56548	3.42221	3.25938	2.8872	1.77557	0		270.41	2.92086	2.88533	2.79617	2.58372	1.79238	0
270.6	3.48984	3.43639	3.3216	3.20537	1.41812	0		270.6	3.47493	3.22982	3.11018	2.9046	1.57067	0		270.8	3.55598	3.41396	3.25931	2.88457	1.77818	0		270.6	2.91318	2.8928	2.79851	2.58684	1.80253	0
270.79	3.4786	3.42037	3.31501	3.19279	1.41119	0		270.8	3.47211	3.2307	3.10822	2.89775	1.56743	0		271	3.55983	3.41951	3.25679	2.88393	1.77731	0		270.81	2.91408	2.89382	2.79864	2.58351	1.80256	0
270.99	3.48188	3.42652	3.31352	3.1899	1.4072	0		271	3.47203	3.23014	3.1069	2.89665	1.56619	0		271.2	3.55498	3.41576	3.24893	2.87962	1.77437	0		271	2.92314	2.89234	2.79828	2.58147	1.80174	0
271.19	3.48474	3.42975	3.31483	3.19611	1.41187	0		271.2	3.46819	3.23394	3.108	2.89956	1.57592	0		271.4	3.55545	3.41471	3.25196	2.88218	1.77559	0		271.21	2.92213	2.88834	2.79929	2.58233	1.8068	0
271.39	3.4785	3.42269	3.30979	3.19403	1.40935	0		271.4	3.47425	3.23681	3.11049	2.90405	1.5757	0		271.6	3.56277	3.42	3.25189	2.88265	1.77781	0		271.41	2.91812	2.89281	2.80122	2.58407	1.80574	0
271.59	3.47999	3.42348	3.31061	3.19268	1.41399	0		271.6	3.46872	3.22751	3.1088	2.90358	1.57407	0		271.8	3.5557	3.412	3.24717	2.88531	1.77996	0		271.6	2.91727	2.89223	2.80497	2.58561	1.80954	0
271.79	3.49094	3.43602	3.32341	3.20442	1.42209	0		271.8	3.4834	3.23334	3.11617	2.90571	1.57699	0		272	3.56334	3.41724	3.2581	2.88736	1.78385	0		271.81	2.91982	2.88562	2.79608	2.57501	1.80375	0
271.99	3.48078	3.42489	3.31138	3.19862	1.41267	0		272	3.47266	3.23126	3.11021	2.90346	1.56709	0		272.2	3.55851	3.42133	3.25626	2.88663	1.77855	0		272	2.91525	2.88461	2.79496	2.57715	1.80228	0
272.19	3.48259	3.42062	3.30782	3.19411	1.41298	0		272.2	3.47107	3.22175	3.1001	2.89594	1.56999	0		272.4	3.55953	3.42244	3.25366	2.88157	1.7826	0		272.21	2.9166	2.88611	2.80471	2.58208	1.81043	0
272.39	3.48586	3.43264	3.31705	3.1984	1.41997	0		272.4	3.47355	3.23671	3.10855	2.90128	1.57682	0		272.6	3.56734	3.41989	3.25795	2.89067	1.79663	0		272.41	2.90538	2.89437	2.79993	2.58265	1.79997	0
272.59	3.48532	3.42951	3.32275	3.20429	1.42013	0		272.6	3.47843	3.23735	3.10613	2.90432	1.57705	0		272.8	3.56113	3.41847	3.25812	2.88591	1.78749	0		272.6	2.91851	2.88275	2.79449	2.57855	1.80211	0
272.79	3.479	3.42748	3.31783	3.19842	1.416	0		272.8	3.47056	3.22974	3.10796	2.90312	1.58123	0		273	3.56645	3.42794	3.26233	2.89058	1.78627	0		272.81	2.91948	2.8867	2.80233	2.57868	1.81133	0
272.99	3.48499	3.43012	3.31533	3.20304	1.4298	0		273	3.47492	3.23238	3.11181	2.90664	1.57284	0		273.2	3.55989	3.41856	3.25615	2.88918	1.79057	0		273	2.91278	2.89455	2.79776	2.58387	1.81164	0
273.19	3.48591	3.42873	3.31835	3.1981	1.42784	0		273.2	3.47506	3.22967	3.10427	2.90601	1.57491	0		273.4	3.5617	3.41906	3.26188	2.88362	1.79207	0		273.21	2.91022	2.88668	2.79829	2.57512	1.80255	0
273.39	3.47815	3.41887	3.30833	3.19473	1.42174	0		273.4	3.46885	3.22767	3.10591	2.90544	1.57702	0		273.6	3.56271	3.42238	3.25555	2.89262	1.79089	0		273.41	2.92221	2.88877	2.80285	2.58045	1.81634	0
273.59	3.48757	3.43686	3.31642	3.20414	1.43287	0		273.6	3.47252	3.23829	3.11571	2.9101	1.58487	0		273.8	3.56662	3.4226	3.26036	2.88549	1.79422	0		273.6	2.91679	2.89121	2.79596	2.58149	1.81636	0
273.79	3.48479	3.42988	3.32036	3.20426	1.43501	0		273.8	3.47348	3.23292	3.11393	2.90631	1.57569	0		274	3.55642	3.41566	3.25375	2.88165	1.78749	0		273.81	2.90741	2.88938	2.79297	2.57813	1.80837	0
273.99	3.48541	3.4197	3.31069	3.20181	1.42699	0		274	3.47117	3.22551	3.10351	2.898	1.57765	0		274.2	3.56566	3.41825	3.26078	2.89074	1.79653	0		274	2.91506	2.89516	2.80023	2.58135	1.81096	0
274.19	3.48934	3.43208	3.32112	3.20737	1.43278	0		274.2	3.47266	3.23454	3.10991	2.90216	1.58734	0		274.4	3.56565	3.42488	3.26345	2.8875	1.7964	0		274.21	2.91775	2.88658	2.79628	2.5799	1.81047	0
274.39	3.47683	3.42978	3.31356	3.19206	1.43045	0		274.4	3.46911	3.22867	3.10861	2.90288	1.58377	0		274.6	3.55769	3.41526	3.25357	2.8833	1.79115	0		274.41	2.91161	2.8895	2.79679	2.58212	1.81839	0
274.59	3.47436	3.41563	3.31218	3.19632	1.42614	0		274.6	3.47895	3.23889	3.11074	2.90388	1.5793	0		274.8	3.55903	3.41849	3.25666	2.88737	1.79882	0		274.6	2.90943	2.88543	2.80457	2.57708	1.81483	0
274.79	3.48825	3.42916	3.3165	3.20278	1.44276	0		274.8	3.47892	3.23121	3.11197	2.91048	1.59296	0		275	3.56238	3.41723	3.25406	2.8855	1.79674	0		274.81	2.91383	2.8842	2.7973	2.58014	1.81798	0
274.99	3.4837	3.43129	3.31862	3.20396	1.4345	0		275	3.47036	3.22829	3.10475	2.90139	1.58265	0		275.2	3.5626	3.4199	3.25795	2.88596	1.79688	0		275	2.92286	2.89276	2.79743	2.58885	1.82476	0
275.19	3.48101	3.42746	3.30624	3.19763	1.43445	0		275.2	3.47052	3.2356	3.11376	2.90646	1.5888	0		275.4	3.56242	3.41931	3.25919	2.88973	1.80444	0		275.21	2.91892	2.89429	2.80474	2.58136	1.81917	0
275.39	3.48186	3.43016	3.3255	3.20245	1.44015	0		275.4	3.47923	3.23462	3.11236	2.90617	1.59357	0		275.6	3.56633	3.42237	3.26335	2.891	1.80675	0		275.41	2.91325	2.89108	2.807	2.59079	1.8251	0
275.59	3.48642	3.4309	3.32139	3.20354	1.44499	0		275.6	3.4713	3.23089	3.10702	2.90079	1.58359	0		275.8	3.56197	3.41626	3.25463	2.88181	1.80565	0		275.6	2.91947	2.8926	2.79975	2.58711	1.82576	0
275.79	3.47848	3.42	3.30994	3.19751	1.43624	0		275.8	3.46809	3.23588	3.10702	2.90516	1.59129	0		276	3.56457	3.42229	3.2604	2.89294	1.80833	0		275.81	2.91887	2.89115	2.80612	2.57739	1.82173	0
275.99	3.48874	3.4311	3.31747	3.20663	1.44348	0		276	3.47929	3.23716	3.11155	2.90694	1.5977	0		276.2	3.5683	3.42208	3.26286	2.89208	1.81007	0		276	2.91294	2.89353	2.80246	2.5866	1.82893	0
276.19	3.48553	3.43353	3.32635	3.2115	1.45085	0		276.2	3.47287	3.23032	3.11051	2.90479	1.58691	0		276.4	3.56376	3.41422	3.26067	2.88622	1.81019	0		276.21	2.91366	2.88582	2.80252	2.58483	1.82133	0
276.39	3.47739	3.42319	3.30798	3.19698	1.43855	0		276.4	3.46784	3.22183	3.10651	2.90386	1.58733	0		276.6	3.5643	3.42039	3.253	2.88307	1.80432	0		276.41	2.92137	2.88617	2.79898	2.57653	1.81457	0
276.59	3.48626	3.42838	3.31304	3.19992	1.44372	0		276.6	3.47008	3.23016	3.11066	2.90336	1.59159	0		276.8	3.56567	3.42372	3.26386	2.89312	1.81348	0		276.6	2.9228	2.89342	2.80271	2.58627	1.82666	0
276.79	3.49122	3.43431	3.32264	3.20879	1.44922	0		276.8	3.47218	3.23778	3.11136	2.91385	1.59549	0		277	3.56077	3.41929	3.26068	2.89108	1.81327	0		276.81	2.91309	2.88745	2.79912	2.57894	1.82041	0
276.99	3.47775	3.41813	3.31254	3.19789	1.44461	0		277	3.47397	3.22927	3.10315	2.90422	1.59051	0		277.2	3.5616	3.41964	3.25619	2.89272	1.81872	0		277	2.9173	2.89566	2.80235	2.57966	1.82714	0
277.19	3.48071	3.42916	3.31578	3.20384	1.44948	0		277.2	3.47975	3.23939	3.11615	2.91493	1.6023	0		277.4	3.56821	3.42484	3.26373	2.89693	1.82044	0		277.21	2.9246	2.88559	2.79814	2.57745	1.82675	0
277.39	3.49115	3.43605	3.32509	3.21004	1.45273	0		277.4	3.4716	3.23755	3.11637	2.90637	1.59442	0		277.6	3.56915	3.42602	3.26444	2.89761	1.81929	0		277.41	2.91601	2.88714	2.7951	2.57768	1.82597	0
277.59	3.48234	3.42632	3.31493	3.20483	1.44921	0		277.6	3.47235	3.23199	3.10474	2.90352	1.59413	0		277.8	3.5628	3.41817	3.25862	2.88693	1.81771	0		277.6	2.91959	2.89486	2.80257	2.58565	1.83297	0
277.79	3.48038	3.42198	3.31263	3.20427	1.45205	0		277.8	3.46763	3.21965	3.10013	2.90094	1.59413	0		278	3.56484	3.42147	3.25995	2.88756	1.81907	0		277.81	2.91651	2.89171	2.79939	2.58283	1.82115	0
277.99	3.48989	3.4335	3.3191	3.20971	1.45723	0		278	3.47451	3.23476	3.11206	2.90384	1.6002	0		278.2	3.56426	3.42197	3.25807	2.89004	1.81477	0		278	2.91645	2.88885	2.79745	2.58049	1.83235	0
278.19	3.48175	3.42855	3.31736	3.20838	1.45551	0		278.2	3.47488	3.23309	3.11622	2.91299	1.60227	0		278.4	3.56526	3.42524	3.26377	2.89555	1.8205	0		278.21	2.92232	2.89404	2.79802	2.58561	1.8366	0
278.39	3.48093	3.42277	3.31367	3.206	1.45352	0		278.4	3.47633	3.23168	3.10526	2.90597	1.59846	0		278.6	3.56404	3.4249	3.26476	2.8883	1.82627	0		278.41	2.90856	2.88648	2.79716	2.5816	1.83264	0
278.59	3.49436	3.4361	3.33187	3.21808	1.46804	0		278.6	3.48188	3.24138	3.11716	2.91385	1.60838	0		278.8	3.5641	3.42325	3.25964	2.8905	1.81875	0		278.6	2.9125	2.88447	2.79451	2.58036	1.8277	0
278.79	3.47861	3.42522	3.3114	3.20791	1.45455	0		278.8	3.47784	3.2327	3.11055	2.91062	1.60304	0		279	3.56526	3.42118	3.25919	2.89315	1.82528	0		278.81	2.92408	2.89193	2.79907	2.58102	1.83381	0
278.99	3.47173	3.41764	3.30495	3.1951	1.45111	0		279	3.46635	3.23054	3.1078	2.90602	1.59815	0		279.2	3.56633	3.42551	3.25767	2.88977	1.82474	0		279	2.91325	2.88118	2.79833	2.57673	1.82902	0
279.19	3.49132	3.43579	3.32459	3.21896	1.46897	0		279.2	3.47527	3.23432	3.1096	2.91009	1.60334	0		279.4	3.56258	3.41666	3.26	2.88698	1.82613	0		279.21	2.91109	2.88671	2.80168	2.58239	1.83278	0
279.39	3.48949	3.42969	3.3185	3.20812	1.46107	0		279.4	3.4744	3.23221	3.10937	2.90895	1.60063	0		279.6	3.57075	3.42281	3.26012	2.89229	1.8277	0		279.41	2.91024	2.88526	2.79622	2.57845	1.83516	0
279.59	3.47987	3.42317	3.31199	3.19904	1.46238	0		279.6	3.46928	3.22967	3.10493	2.9055	1.60419	0		279.8	3.56342	3.42191	3.25849	2.88946	1.8214	0		279.6	2.92712	2.88584	2.80668	2.58304	1.83667	0
279.79	3.487	3.43295	3.31957	3.21226	1.46522	0		279.8	3.47463	3.23252	3.11557	2.91525	1.60687	0		280	3.56744	3.42471	3.26443	2.89561	1.82763	0		279.81	2.90859	2.88984	2.79498	2.5867	1.83495	0
279.99	3.48355	3.43127	3.32826	3.20854	1.4702	0		280	3.48104	3.2316	3.10925	2.91224	1.60465	0		280.2	3.56517	3.41439	3.26314	2.89015	1.83666	0		280	2.90827	2.8884	2.7933	2.58009	1.83938	0
280.19	3.48705	3.42387	3.31564	3.21006	1.46147	0		280.2	3.47695	3.24036	3.11306	2.90748	1.60895	0		280.4	3.56618	3.42379	3.26504	2.8953	1.83239	0		280.21	2.9168	2.88573	2.79352	2.58241	1.83485	0
280.39	3.48616	3.42988	3.31385	3.20487	1.46647	0		280.4	3.47521	3.23285	3.10837	2.91011	1.60611	0		280.6	3.56401	3.41872	3.26268	2.89407	1.83418	0		280.41	2.91654	2.88423	2.79421	2.5853	1.83545	0
280.59	3.49113	3.44083	3.32749	3.2121	1.47523	0		280.6	3.48061	3.23673	3.11488	2.91514	1.60593	0		280.8	3.56176	3.41995	3.25867	2.88926	1.8317	0		280.6	2.91526	2.89088	2.79785	2.58214	1.84758	0
280.79	3.47886	3.41945	3.30799	3.20153	1.46262	0		280.8	3.47627	3.2335	3.10945	2.90642	1.60959	0		281	3.56653	3.4243	3.25891	2.8921	1.83098	0		280.81	2.9128	2.89165	2.79913	2.58104	1.84113	0
280.99	3.48561	3.4309	3.31964	3.21093	1.47426	0		281	3.47576	3.2297	3.11059	2.90801	1.60558	0		281.2	3.57199	3.42416	3.26147	2.89553	1.84134	0		281	2.92438	2.8942	2.80263	2.5898	1.84704	0
281.19	3.48491	3.43333	3.32072	3.21056	1.47606	0		281.2	3.47031	3.22839	3.11555	2.90939	1.60873	0		281.4	3.56424	3.42266	3.25727	2.89077	1.8324	0		281.21	2.91849	2.89089	2.79701	2.58689	1.84538	0
281.39	3.48204	3.42356	3.31995	3.21111	1.47396	0		281.4	3.4781	3.23195	3.11593	2.9094	1.61322	0		281.6	3.55951	3.41834	3.25828	2.8922	1.83158	0		281.41	2.91585	2.8908	2.80278	2.58392	1.84721	0
281.59	3.48531	3.42942	3.31807	3.21204	1.4816	0		281.6	3.47249	3.23158	3.11355	2.91006	1.61076	0		281.8	3.56842	3.42499	3.2693	2.89708	1.83859	0		281.6	2.91387	2.8936	2.80256	2.58581	1.84265	0
281.79	3.48514	3.43091	3.32811	3.21543	1.47873	0		281.8	3.48313	3.23857	3.11667	2.91082	1.61498	0		282	3.56475	3.41814	3.25763	2.89319	1.83689	0		281.81	2.91934	2.88671	2.80148	2.57918	1.84799	0
281.99	3.47847	3.42667	3.31231	3.20646	1.472	0		282	3.47364	3.23386	3.1157	2.91083	1.61233	0		282.2	3.5664	3.4252	3.26102	2.8926	1.83647	0		282	2.91481	2.88752	2.80177	2.57844	1.84814	0
282.19	3.48434	3.4298	3.31644	3.21301	1.47398	0		282.2	3.48048	3.23732	3.11556	2.91694	1.62458	0		282.4	3.56512	3.42454	3.26564	2.89786	1.84332	0		282.21	2.91266	2.88498	2.79525	2.58206	1.84369	0
282.39	3.48828	3.43536	3.32474	3.21597	1.48679	0		282.4	3.47679	3.23741	3.11159	2.91261	1.61208	0		282.6	3.56565	3.4198	3.25934	2.89273	1.84467	0		282.41	2.90683	2.88281	2.78962	2.57461	1.83991	0
282.59	3.48184	3.42689	3.31574	3.21266	1.47677	0		282.6	3.47705	3.23911	3.11285	2.90974	1.6202	0		282.8	3.57589	3.42615	3.27119	2.90337	1.85182	0		282.6	2.92754	2.89559	2.8097	2.58586	1.85142	0
282.79	3.48598	3.43203	3.32165	3.21376	1.4831	0		282.8	3.47085	3.23577	3.11234	2.9104	1.62386	0		283	3.56734	3.43239	3.26851	2.90199	1.84532	0		282.81	2.92129	2.89118	2.80433	2.58855	1.85777	0
283	3.48941	3.43082	3.32596	3.21783	1.48695	0		283	3.47489	3.23334	3.11284	2.91593	1.61589	0		283.2	3.56653	3.42245	3.26432	2.89453	1.85053	0		283	2.91302	2.88976	2.79881	2.58645	1.85365	0
283.19	3.48559	3.42524	3.32112	3.21275	1.4824	0		283.2	3.47679	3.23571	3.10856	2.91226	1.61988	0		283.4	3.5621	3.4251	3.26355	2.89413	1.85011	0		283.21	2.91261	2.89332	2.80435	2.58359	1.84872	0
283.39	3.48219	3.43165	3.31962	3.20674	1.48367	0		283.4	3.46914	3.23216	3.10801	2.9091	1.61619	0		283.6	3.56518	3.42313	3.26615	2.89594	1.84702	0		283.41	2.92269	2.8912	2.79991	2.58579	1.85283	0
283.6	3.48507	3.43182	3.32436	3.21285	1.48977	0		283.6	3.47287	3.23341	3.1141	2.91189	1.62588	0		283.8	3.56319	3.42129	3.26233	2.89955	1.85414	0		283.6	2.91794	2.89201	2.80233	2.58526	1.85872	0
283.79	3.48306	3.42198	3.31375	3.20799	1.48795	0		283.8	3.47152	3.22818	3.10667	2.9113	1.62159	0		284	3.56936	3.42405	3.26036	2.89244	1.85199	0		283.81	2.91448	2.89426	2.80443	2.58939	1.85442	0
283.99	3.47594	3.42241	3.31462	3.20686	1.48167	0		284	3.47262	3.22998	3.1062	2.90434	1.6171	0		284.2	3.57191	3.42753	3.26727	2.89765	1.85788	0		284	2.90905	2.88764	2.79296	2.5789	1.85746	0
284.19	3.4923	3.44345	3.32755	3.22189	1.49777	0		284.2	3.47665	3.23461	3.11892	2.91296	1.62487	0		284.4	3.56691	3.42352	3.26234	2.89859	1.85257	0		284.21	2.92033	2.89159	2.7965	2.58372	1.85644	0
284.39	3.48701	3.43175	3.32213	3.21768	1.49262	0		284.4	3.47774	3.23694	3.11758	2.91672	1.62782	0		284.6	3.56719	3.42711	3.26551	2.90251	1.85858	0		284.41	2.91705	2.89442	2.8042	2.5828	1.85858	0
284.59	3.48762	3.42806	3.32236	3.21263	1.49048	0		284.6	3.47875	3.23386	3.1131	2.91497	1.62467	0		284.8	3.56803	3.42548	3.26352	2.89518	1.85848	0		284.6	2.90851	2.88611	2.80392	2.58051	1.85458	0
284.79	3.49462	3.4425	3.33357	3.22426	1.50764	0		284.8	3.47492	3.23821	3.11324	2.91243	1.63202	0		285	3.57701	3.429	3.26692	2.90166	1.86474	0		284.81	2.91588	2.89259	2.80116	2.58761	1.86157	0
284.99	3.49195	3.43817	3.32764	3.21967	1.50332	0		285	3.47516	3.22899	3.111	2.90416	1.63191	0		285.2	3.56552	3.42288	3.26291	2.89486	1.85836	0		285	2.91872	2.88752	2.79398	2.58157	1.85847	0
285.19	3.48098	3.42533	3.31776	3.20577	1.49436	0		285.2	3.48028	3.23513	3.11047	2.91167	1.63173	0		285.4	3.56709	3.42128	3.26449	2.89459	1.85749	0		285.21	2.91684	2.88647	2.7984	2.58515	1.85758	0
285.39	3.49449	3.4331	3.3293	3.21929	1.5046	0		285.4	3.47759	3.2343	3.11452	2.91466	1.62234	0		285.6	3.56541	3.4211	3.26432	2.89991	1.86405	0		285.41	2.91401	2.89695	2.80288	2.59139	1.86255	0
285.59	3.48245	3.42559	3.32225	3.21445	1.49894	0		285.6	3.48043	3.23195	3.11118	2.91445	1.62982	0		285.8	3.56704	3.42485	3.26436	2.89467	1.86123	0		285.6	2.9116	2.88735	2.79907	2.58357	1.86037	0
285.79	3.48481	3.43422	3.32149	3.21029	1.50064	0		285.8	3.46484	3.23353	3.10741	2.90316	1.63037	0		286	3.5651	3.42066	3.26113	2.8962	1.85362	0		285.81	2.92214	2.89122	2.79338	2.58396	1.86008	0
285.99	3.48813	3.43141	3.32218	3.22378	1.50968	0		286	3.47752	3.23208	3.11149	2.91544	1.62909	0		286.2	3.56741	3.42364	3.26265	2.89464	1.8693	0		286	2.91497	2.88837	2.79629	2.58511	1.86133	0
286.19	3.4946	3.43477	3.33036	3.22243	1.5062	0		286.2	3.48338	3.23356	3.11254	2.91654	1.63306	0		286.4	3.56637	3.42109	3.25904	2.897	1.86365	0		286.21	2.90821	2.88963	2.79856	2.58198	1.86046	0
286.39	3.48017	3.42864	3.31849	3.21254	1.49728	0		286.4	3.47138	3.22454	3.1064	2.90633	1.62633	0		286.6	3.56405	3.42423	3.25834	2.88994	1.85927	0		286.41	2.92334	2.88764	2.80109	2.58479	1.86093	0
286.59	3.48896	3.43322	3.31766	3.2219	1.50862	0		286.6	3.47264	3.22981	3.11411	2.91086	1.63309	0		286.8	3.56904	3.43026	3.2669	2.90061	1.86649	0		286.6	2.92152	2.89088	2.80501	2.59166	1.86713	0
286.79	3.48797	3.43168	3.32931	3.22303	1.51087	0		286.8	3.4819	3.23674	3.11729	2.91406	1.64133	0		287.01	3.56206	3.42208	3.25927	2.89356	1.86742	0		286.81	2.91238	2.88918	2.79735	2.58387	1.86597	0
286.99	3.48006	3.42377	3.31269	3.21297	1.50011	0		287	3.47117	3.23274	3.1045	2.90864	1.6291	0		287.2	3.56789	3.42333	3.25869	2.89383	1.87079	0		287	2.91374	2.88971	2.8025	2.58031	1.86007	0
287.19	3.4832	3.43062	3.32109	3.2167	1.50805	0		287.2	3.47833	3.23358	3.10982	2.91081	1.63588	0		287.4	3.57051	3.42801	3.26779	2.89994	1.87668	0		287.21	2.92218	2.88827	2.79961	2.5835	1.86418	0
287.39	3.48592	3.43876	3.32497	3.22328	1.51054	0		287.4	3.4751	3.23662	3.11364	2.91423	1.63199	0		287.6	3.56621	3.42457	3.26396	2.89947	1.86951	0		287.41	2.9251	2.89468	2.80391	2.58753	1.87007	0
287.59	3.48911	3.42726	3.32347	3.21821	1.5137	0		287.6	3.47612	3.22647	3.10644	2.90967	1.63577	0		287.8	3.56281	3.42123	3.26436	2.90001	1.87299	0		287.6	2.92033	2.89424	2.81419	2.58723	1.86882	0
287.79	3.48339	3.42743	3.31709	3.21444	1.50286	0		287.8	3.47203	3.23534	3.11059	2.9107	1.63773	0		288	3.56646	3.426	3.25717	2.90048	1.87772	0		287.81	2.91888	2.89452	2.80306	2.58909	1.8697	0
287.99	3.4859	3.44024	3.32599	3.22274	1.51991	0		288	3.47924	3.23897	3.12055	2.91666	1.64336	0		288.2	3.56635	3.4237	3.26188	2.8982	1.87608	0		288	2.9206	2.88715	2.79852	2.58405	1.8676	0
288.19	3.48499	3.42617	3.31564	3.21272	1.51712	0		288.2	3.4754	3.22998	3.11265	2.90716	1.63165	0		288.4	3.57076	3.42764	3.26305	2.89885	1.87242	0		288.21	2.9182	2.8929	2.8012	2.5845	1.8723	0
288.39	3.48971	3.43126	3.32303	3.21716	1.51645	0		288.4	3.48292	3.23633	3.11478	2.91683	1.63888	0		288.6	3.56817	3.42258	3.26731	2.89623	1.87288	0		288.41	2.91531	2.89752	2.80339	2.58943	1.87293	0
288.59	3.48643	3.43339	3.32249	3.2203	1.52532	0		288.6	3.48294	3.23913	3.11582	2.91829	1.64183	0		288.8	3.57531	3.42511	3.26417	2.8988	1.88266	0		288.6	2.91837	2.89518	2.80118	2.58465	1.87507	0
288.79	3.48374	3.42243	3.31721	3.20994	1.51292	0		288.8	3.47215	3.22786	3.10778	2.91039	1.64321	0		289	3.56196	3.42348	3.26	2.89205	1.87671	0		288.81	2.91961	2.88721	2.80393	2.58326	1.87001	0
288.99	3.49077	3.42941	3.32084	3.21831	1.51908	0		289	3.47632	3.23457	3.11107	2.92146	1.64883	0		289.2	3.57358	3.42869	3.26773	2.89712	1.88154	0		289	2.91507	2.88641	2.79536	2.58278	1.87739	0
289.19	3.49394	3.43862	3.32832	3.22667	1.52657	0		289.2	3.48386	3.23986	3.11561	2.91539	1.64965	0		289.4	3.57015	3.42801	3.2626	2.89943	1.88484	0		289.21	2.91503	2.88918	2.79915	2.58864	1.87611	0
289.39	3.48392	3.42454	3.3215	3.22335	1.52741	0		289.4	3.47611	3.23506	3.11395	2.91471	1.64414	0		289.6	3.57025	3.42844	3.26947	2.90031	1.8847	0		289.41	2.92353	2.88499	2.80482	2.58425	1.87422	0
289.59	3.48758	3.4321	3.315	3.21489	1.51941	0		289.6	3.47215	3.23395	3.10976	2.91478	1.6474	0		289.8	3.56457	3.42693	3.26523	2.90032	1.87834	0		289.6	2.91399	2.88435	2.79943	2.57887	1.87386	0
289.79	3.49448	3.44511	3.33111	3.23507	1.53368	0		289.8	3.4771	3.23149	3.11262	2.91084	1.64233	0		290	3.56927	3.42618	3.26492	2.90183	1.88586	0		289.81	2.91874	2.89114	2.80029	2.5882	1.87876	0
289.99	3.48117	3.42785	3.31944	3.21687	1.526	0		290	3.47564	3.23104	3.10241	2.91075	1.64015	0		290.2	3.56626	3.42235	3.26404	2.8929	1.89015	0		290	2.90702	2.88346	2.7996	2.58174	1.87077	0
290.19	3.48556	3.43079	3.32056	3.2204	1.533	0		290.2	3.47189	3.23708	3.10932	2.9119	1.64566	0		290.4	3.56733	3.42483	3.2607	2.90113	1.88325	0		290.21	2.91798	2.88069	2.79121	2.57502	1.86756	0
290.39	3.49194	3.4369	3.32537	3.22545	1.53016	0		290.4	3.47807	3.24251	3.12134	2.92096	1.6503	0		290.6	3.57059	3.42266	3.26066	2.90218	1.88737	0		290.41	2.92017	2.89323	2.80296	2.58888	1.88052	0
290.6	3.48447	3.42722	3.31665	3.21935	1.52648	0		290.6	3.48031	3.23274	3.11109	2.91013	1.64331	0		290.8	3.56198	3.42426	3.25712	2.8895	1.88246	0		290.6	2.91166	2.89126	2.79994	2.58812	1.87658	0
290.79	3.48646	3.43228	3.32302	3.2211	1.53111	0		290.8	3.48033	3.23239	3.11167	2.91303	1.65181	0		291	3.57127	3.42525	3.26469	2.90199	1.89031	0		290.81	2.9186	2.89592	2.80174	2.59453	1.88193	0
290.99	3.4914	3.44023	3.32395	3.22935	1.53568	0		291	3.47441	3.23164	3.11611	2.916	1.64623	0		291.2	3.57052	3.42986	3.26372	2.90198	1.89021	0		291	2.91879	2.88513	2.80108	2.58423	1.8787	0
291.19	3.48676	3.42781	3.32246	3.21911	1.53398	0		291.2	3.4759	3.23787	3.11965	2.91408	1.64828	0		291.4	3.56887	3.42536	3.26483	2.89769	1.88972	0		291.21	2.91752	2.89451	2.80046	2.58818	1.88066	0
291.39	3.4803	3.42321	3.31183	3.21743	1.52822	0		291.4	3.47861	3.23651	3.11017	2.91448	1.65336	0		291.6	3.57549	3.42867	3.26526	2.90385	1.89509	0		291.41	2.91273	2.88719	2.80603	2.58409	1.87547	0
291.59	3.49051	3.43534	3.32494	3.22405	1.53654	0		291.6	3.48102	3.23954	3.11267	2.91899	1.64999	0		291.8	3.56875	3.42655	3.26195	2.89417	1.892	0		291.6	2.9148	2.88939	2.79927	2.58592	1.87693	0
291.8	3.48288	3.43051	3.31995	3.21995	1.53152	0		291.8	3.47674	3.23619	3.11801	2.91695	1.65705	0		292	3.56901	3.42304	3.26346	2.89917	1.89081	0		291.81	2.92965	2.88817	2.8024	2.58227	1.88585	0
291.99	3.48199	3.42279	3.32006	3.22214	1.53286	0		292	3.47378	3.23094	3.1145	2.91624	1.6502	0		292.2	3.56939	3.43019	3.26644	2.89648	1.89587	0		292	2.92514	2.89321	2.80376	2.58727	1.89052	0
292.19	3.48586	3.42577	3.31844	3.22212	1.54303	0		292.2	3.48213	3.23933	3.11129	2.91304	1.65563	0		292.4	3.56833	3.42898	3.26748	2.90276	1.89635	0		292.21	2.91513	2.8925	2.80278	2.58884	1.8863	0
292.39	3.49034	3.43405	3.32934	3.23347	1.54977	0		292.4	3.48145	3.23784	3.11681	2.91989	1.66419	0		292.6	3.57154	3.42531	3.2627	2.90166	1.89876	0		292.41	2.91892	2.88998	2.79919	2.58638	1.88836	0
292.59	3.48415	3.42537	3.32103	3.21822	1.53389	0		292.6	3.47257	3.24236	3.11533	2.92278	1.65953	0		292.8	3.56889	3.4264	3.26312	2.90311	1.89639	0		292.6	2.92555	2.89145	2.80103	2.5842	1.88683	0
292.79	3.48914	3.43564	3.31802	3.22503	1.54413	0		292.8	3.4848	3.24695	3.12604	2.92698	1.66237	0		293	3.57207	3.42783	3.26987	2.90265	1.90001	0		292.81	2.91435	2.89354	2.80177	2.58871	1.88856	0
292.99	3.48399	3.43449	3.32614	3.22782	1.54232	0		293	3.47916	3.23805	3.10719	2.91692	1.65671	0		293.2	3.56843	3.42384	3.26604	2.89461	1.89953	0		293	2.91441	2.89393	2.80363	2.58973	1.88911	0
293.19	3.48499	3.42301	3.31631	3.21863	1.54066	0		293.2	3.4739	3.23987	3.11178	2.91723	1.6602	0		293.4	3.57041	3.42208	3.25947	2.89415	1.89723	0		293.21	2.91813	2.89268	2.79865	2.58426	1.88808	0
293.39	3.48943	3.43498	3.32403	3.22278	1.5476	0		293.4	3.47413	3.23369	3.11498	2.91114	1.65958	0		293.6	3.56914	3.43206	3.26412	2.90023	1.90155	0		293.41	2.91605	2.88694	2.80235	2.58596	1.88962	0
293.59	3.49152	3.4367	3.32694	3.23053	1.55306	0		293.6	3.48702	3.23802	3.11482	2.92233	1.66338	0		293.8	3.55901	3.42336	3.25906	2.89212	1.90248	0		293.6	2.917	2.89182	2.79754	2.58603	1.89329	0
293.79	3.48067	3.42543	3.31951	3.2228	1.54616	0		293.8	3.48496	3.23617	3.11633	2.92076	1.66941	0		294	3.56618	3.41637	3.2607	2.89691	1.89873	0		293.81	2.91502	2.88914	2.80266	2.58704	1.8882	0
293.99	3.48886	3.44043	3.32246	3.22288	1.55181	0		294	3.47373	3.23578	3.11357	2.92211	1.6659	0		294.2	3.57425	3.4261	3.26591	2.90466	1.90178	0		294	2.9203	2.88645	2.79264	2.5835	1.88907	0
294.19	3.49163	3.44347	3.32889	3.23104	1.55544	0		294.2	3.48153	3.23632	3.12058	2.92093	1.66949	0		294.4	3.56423	3.4187	3.25887	2.9026	1.91202	0		294.21	2.92421	2.89092	2.79709	2.58529	1.89752	0
294.39	3.47783	3.41861	3.30982	3.21347	1.54381	0		294.4	3.48328	3.23257	3.11524	2.92106	1.66682	0		294.6	3.56741	3.42972	3.2653	2.89631	1.91203	0		294.41	2.91493	2.89263	2.80479	2.5891	1.89788	0
294.59	3.48668	3.43813	3.31962	3.22011	1.55145	0		294.6	3.48206	3.23767	3.1076	2.91764	1.67028	0		294.8	3.56776	3.41896	3.26151	2.90148	1.90839	0		294.6	2.91823	2.88484	2.80101	2.58382	1.89087	0
294.79	3.48969	3.43596	3.32564	3.22928	1.559	0		294.8	3.48439	3.24206	3.12069	2.92481	1.67313	0		295	3.57093	3.4296	3.2672	2.90379	1.91189	0		294.81	2.9209	2.88951	2.80089	2.58631	1.89601	0
294.99	3.48722	3.42991	3.32283	3.227	1.55096	0		295	3.4757	3.23059	3.11357	2.91734	1.66526	0		295.2	3.56935	3.42379	3.26611	2.89713	1.90787	0		295	2.92674	2.89634	2.80073	2.58683	1.89483	0
295.19	3.49342	3.43673	3.32558	3.2334	1.55882	0		295.2	3.47419	3.23352	3.11105	2.91916	1.66305	0		295.4	3.5714	3.42989	3.26741	2.90363	1.92077	0		295.21	2.91779	2.89283	2.8036	2.59047	1.89606	0
295.43	3.4903	3.43632	3.32463	3.22678	1.55878	0		295.4	3.48798	3.23993	3.11239	2.9217	1.66844	0		295.6	3.56761	3.42334	3.26025	2.89888	1.90804	0		295.42	2.91374	2.88897	2.80345	2.57603	1.89017	0
295.6	3.48256	3.43013	3.32439	3.22035	1.5544	0		295.6	3.47462	3.23081	3.11064	2.91688	1.66759	0		295.8	3.56621	3.42275	3.26681	2.90429	1.90842	0		295.6	2.92091	2.8875	2.79659	2.58444	1.89096	0
295.79	3.48895	3.43088	3.32115	3.22862	1.56106	0		295.8	3.48174	3.24267	3.12161	2.92712	1.67508	0		296	3.57169	3.43333	3.26623	2.90696	1.91993	0		295.81	2.92478	2.89495	2.80602	2.58935	1.90622	0
295.99	3.49334	3.44122	3.32962	3.23236	1.56428	0		296	3.48129	3.23885	3.11928	2.91794	1.6735	0		296.2	3.5644	3.41921	3.26441	2.90121	1.91834	0		296	2.91721	2.89644	2.80183	2.58786	1.89614	0
296.2	3.4852	3.4292	3.32141	3.21976	1.56267	0		296.2	3.48075	3.24026	3.11476	2.91956	1.67372	0		296.4	3.56907	3.42463	3.26295	2.90231	1.91476	0		296.21	2.91718	2.89435	2.80229	2.58199	1.8988	0
296.39	3.48882	3.43185	3.32423	3.22553	1.56294	0		296.4	3.47463	3.24288	3.11472	2.91827	1.67475	0		296.6	3.56809	3.43207	3.27096	2.90695	1.91236	0		296.41	2.92176	2.88586	2.79719	2.57674	1.89705	0
296.59	3.4934	3.43582	3.3313	3.23281	1.57397	0		296.6	3.4784	3.23634	3.11813	2.9249	1.67306	0		296.8	3.56746	3.42394	3.26287	2.89758	1.92162	0		296.6	2.91874	2.89302	2.80284	2.58921	1.90457	0
296.8	3.47965	3.42113	3.31564	3.22048	1.55773	0		296.8	3.47718	3.23504	3.11222	2.91368	1.66708	0		297	3.56505	3.42488	3.26498	2.89562	1.92007	0		296.81	2.90846	2.89266	2.79913	2.58214	1.89954	0
296.99	3.48826	3.42402	3.31907	3.22382	1.56325	0		297	3.47402	3.23476	3.11356	2.92233	1.66919	0		297.2	3.57305	3.43149	3.2662	2.90709	1.92028	0		297	2.92235	2.89586	2.80214	2.58276	1.89773	0
297.19	3.49702	3.44164	3.32698	3.23803	1.5781	0		297.2	3.47299	3.23889	3.11967	2.91883	1.67893	0		297.4	3.57219	3.43127	3.26861	2.90948	1.92274	0		297.21	2.9255	2.89374	2.80266	2.58972	1.90899	0
297.39	3.48844	3.4291	3.32498	3.22639	1.57363	0		297.4	3.48318	3.2363	3.11379	2.92558	1.67837	0		297.6	3.56076	3.41899	3.26022	2.89531	1.92274	0		297.41	2.91842	2.89564	2.80641	2.59053	1.90904	0
297.59	3.48467	3.4255	3.31957	3.2224	1.5652	0		297.6	3.47658	3.23572	3.10691	2.91515	1.67147	0		297.8	3.5636	3.42387	3.26417	2.89649	1.91786	0		297.6	2.91574	2.89424	2.80557	2.58423	1.90144	0
297.79	3.49725	3.44383	3.32987	3.23446	1.5799	0		297.8	3.47149	3.23098	3.11198	2.91692	1.67419	0		298	3.56633	3.42355	3.26064	2.89746	1.92322	0		297.81	2.91882	2.88738	2.80065	2.58611	1.89905	0
297.99	3.48732	3.43265	3.33058	3.23027	1.58031	0		298	3.48388	3.23941	3.11682	2.92292	1.68198	0		298.2	3.56484	3.42548	3.25916	2.90133	1.92256	0		298	2.92624	2.89109	2.79863	2.58558	1.90152	0
298.19	3.48146	3.42744	3.3251	3.22774	1.5753	0		298.2	3.48815	3.23742	3.11743	2.92188	1.67966	0		298.4	3.57466	3.43414	3.27534	2.90148	1.93279	0		298.21	2.91722	2.88692	2.80234	2.5837	1.90282	0
298.39	3.48958	3.43594	3.32323	3.2317	1.58102	0		298.4	3.48412	3.2363	3.11707	2.92214	1.68319	0		298.6	3.57219	3.4258	3.26453	2.90497	1.93126	0		298.41	2.91617	2.89595	2.80353	2.58679	1.90641	0
298.59	3.48899	3.42992	3.32989	3.23182	1.58522	0		298.6	3.47664	3.24148	3.11728	2.92887	1.67865	0		298.8	3.57125	3.42627	3.26505	2.90192	1.92128	0		298.6	2.92776	2.89909	2.80289	2.5888	1.90509	0
298.79	3.48667	3.42722	3.32162	3.2297	1.57966	0		298.8	3.48039	3.23904	3.12152	2.92543	1.68481	0		299	3.56698	3.43377	3.26508	2.90401	1.92453	0		298.8	2.92277	2.89086	2.80424	2.5888	1.91064	0
298.99	3.49566	3.43883	3.32238	3.23057	1.5874	0		299	3.48067	3.2427	3.11669	2.92145	1.68537	0		299.2	3.56843	3.42898	3.26824	2.90408	1.92767	0		299	2.91812	2.89626	2.81038	2.58857	1.91373	0
299.19	3.49738	3.44408	3.33452	3.23876	1.58815	0		299.2	3.485	3.24613	3.12109	2.92727	1.68813	0		299.4	3.56511	3.42438	3.26184	2.90128	1.92842	0		299.21	2.9167	2.89679	2.79931	2.5856	1.90461	0
299.4	3.49053	3.43373	3.33209	3.23003	1.5882	0		299.4	3.47698	3.23567	3.11316	2.91694	1.68311	0		299.6	3.5709	3.4265	3.2637	2.90773	1.9305	0		299.41	2.92996	2.88686	2.79777	2.58561	1.90592	0
299.59	3.4944	3.43938	3.33454	3.23848	1.59011	0		299.6	3.48287	3.24339	3.11757	2.91852	1.68465	0		299.8	3.56872	3.42763	3.26343	2.90211	1.93645	0		299.6	2.92629	2.89781	2.80695	2.60129	1.92322	0
299.79	3.4941	3.43676	3.33234	3.23677	1.5959	0		299.8	3.4831	3.24023	3.11196	2.92455	1.68597	0		300	3.56916	3.42625	3.27006	2.90302	1.93863	0		299.81	2.92045	2.88948	2.80048	2.5877	1.9146	0
300	3.4859	3.432	3.32863	3.22948	1.58419	0		300	3.47864	3.24067	3.11347	2.92744	1.6841	0		300.2	3.56936	3.4318	3.26819	2.90143	1.93487	0		300	2.91652	2.8912	2.79631	2.58734	1.90531	0
300.19	3.49045	3.43867	3.32929	3.23096	1.59238	0		300.2	3.47783	3.24032	3.11836	2.92093	1.69099	0		300.4	3.568	3.431	3.26788	2.90451	1.93276	0		300.21	2.92777	2.89175	2.80465	2.59391	1.91165	0
300.39	3.50129	3.43564	3.33665	3.23965	1.60131	0		300.4	3.48731	3.24377	3.11959	2.92244	1.69333	0		300.6	3.56827	3.4329	3.26352	2.90371	1.94152	0		300.41	2.92308	2.89053	2.8022	2.58622	1.91665	0
300.6	3.48479	3.42656	3.31907	3.22485	1.58349	0		300.6	3.4795	3.23373	3.11056	2.9172	1.68857	0		300.8	3.57146	3.43173	3.27118	2.90597	1.94134	0		300.6	2.91542	2.89658	2.8037	2.58503	1.91602	0
300.79	3.49117	3.43626	3.32622	3.23243	1.59502	0		300.8	3.48243	3.2353	3.11983	2.92416	1.69314	0		301	3.57764	3.4416	3.27465	2.91236	1.94343	0		300.81	2.9184	2.89638	2.80868	2.59141	1.91498	0
300.99	3.48914	3.43235	3.33069	3.23758	1.59668	0		301	3.47773	3.23746	3.11725	2.92333	1.69105	0		301.2	3.57143	3.42771	3.26477	2.90025	1.93913	0		301	2.91905	2.88693	2.79848	2.58671	1.90994	0
301.19	3.48344	3.43113	3.32166	3.22807	1.58687	0		301.2	3.48425	3.23489	3.11785	2.92411	1.69267	0		301.4	3.5656	3.42821	3.26384	2.90436	1.93882	0		301.21	2.92175	2.90059	2.80525	2.59256	1.916	0
301.39	3.49008	3.43166	3.32669	3.22626	1.59259	0		301.4	3.48346	3.23857	3.11607	2.9231	1.69218	0		301.6	3.57414	3.4242	3.2646	2.89976	1.93819	0		301.41	2.92231	2.89301	2.80556	2.59352	1.91983	0
301.59	3.50091	3.44369	3.33514	3.23812	1.6014	0		301.6	3.48109	3.23956	3.11995	2.92357	1.6873	0		301.8	3.56744	3.42524	3.2655	2.90327	1.94056	0		301.6	2.92269	2.88874	2.80195	2.58736	1.91668	0
301.79	3.48495	3.43248	3.32997	3.23317	1.59402	0		301.8	3.48316	3.23826	3.11803	2.9208	1.69528	0		302	3.56818	3.42912	3.26968	2.90332	1.94119	0		301.81	2.9184	2.88704	2.79538	2.58332	1.91568	0
301.99	3.48982	3.42987	3.32564	3.22589	1.59464	0		302	3.48173	3.23617	3.1199	2.92344	1.6967	0		302.2	3.57285	3.43183	3.26982	2.90793	1.94558	0		302	2.91258	2.88381	2.80238	2.58557	1.91786	0
302.19	3.50132	3.44795	3.33492	3.23486	1.60993	0		302.2	3.48324	3.23913	3.1143	2.92106	1.69171	0		302.4	3.57135	3.42584	3.26811	2.90485	1.9498	0		302.21	2.91616	2.89342	2.79923	2.59047	1.91619	0
302.39	3.47809	3.42905	3.31681	3.22748	1.59365	0		302.4	3.48053	3.24421	3.12277	2.92585	1.69821	0		302.6	3.56909	3.42928	3.26719	2.90221	1.94484	0		302.4	2.92183	2.88733	2.79951	2.58703	1.9206	0
302.59	3.48847	3.43031	3.32636	3.22922	1.60209	0		302.6	3.47502	3.23919	3.12106	2.92665	1.70303	0		302.8	3.57108	3.4304	3.26995	2.91104	1.94926	0		302.6	2.92141	2.88951	2.80422	2.58399	1.92371	0
302.79	3.48913	3.43253	3.32913	3.23086	1.60347	0		302.8	3.49044	3.23886	3.12097	2.92886	1.70126	0		303	3.56893	3.43142	3.27271	2.90888	1.9611	0		302.8	2.91845	2.89272	2.8029	2.58659	1.92149	0
302.99	3.49382	3.43725	3.33058	3.23649	1.60463	0		303	3.48676	3.2344	3.1138	2.92531	1.69759	0		303.2	3.56331	3.42208	3.26476	2.89811	1.94281	0		303	2.92054	2.89339	2.80118	2.58804	1.92048	0
303.19	3.485	3.43135	3.32371	3.23315	1.60367	0		303.2	3.47425	3.23552	3.10704	2.92108	1.69731	0		303.4	3.56828	3.43169	3.26535	2.90583	1.94947	0		303.21	2.9256	2.88796	2.80235	2.5881	1.91786	0
303.39	3.49579	3.44276	3.33136	3.24459	1.61655	0		303.4	3.47644	3.23343	3.11963	2.92146	1.6952	0		303.6	3.57004	3.42495	3.26898	2.90344	1.95144	0		303.4	2.9282	2.89976	2.80724	2.59565	1.93312	0
303.59	3.48943	3.43149	3.32859	3.23903	1.60904	0		303.6	3.48238	3.23822	3.11736	2.92629	1.70204	0		303.8	3.5723	3.42724	3.2665	2.90671	1.95781	0		303.6	2.91681	2.89692	2.80598	2.5937	1.93167	0
303.8	3.49302	3.43942	3.32727	3.23299	1.60834	0		303.8	3.48066	3.23514	3.11323	2.92364	1.69885	0		304	3.57732	3.43172	3.27036	2.90822	1.95614	0		303.8	2.91356	2.88731	2.79697	2.58734	1.92046	0
303.99	3.49897	3.44662	3.33517	3.24264	1.62509	0		304	3.4829	3.2434	3.12387	2.92947	1.70898	0		304.2	3.57159	3.43574	3.26853	2.9107	1.96086	0		304	2.92565	2.88992	2.79997	2.59091	1.92757	0
304.19	3.49177	3.43406	3.33346	3.23627	1.61706	0		304.2	3.48018	3.24039	3.11195	2.92223	1.70324	0		304.4	3.56755	3.42649	3.26515	2.90331	1.95866	0		304.2	2.9237	2.89475	2.80263	2.58867	1.93234	0
304.4	3.4918	3.44182	3.32432	3.22762	1.61052	0		304.4	3.48016	3.23712	3.11607	2.92173	1.7051	0		304.6	3.57105	3.43165	3.267	2.90754	1.96225	0		304.4	2.91922	2.89234	2.80859	2.59199	1.92192	0
304.59	3.49407	3.4483	3.33438	3.2464	1.62055	0		304.6	3.48244	3.24008	3.1163	2.92147	1.70626	0		304.8	3.56379	3.42295	3.25926	2.90343	1.95155	0		304.6	2.92095	2.89074	2.80423	2.58998	1.92683	0
304.79	3.48996	3.43701	3.33088	3.23796	1.61781	0		304.8	3.47615	3.23673	3.12171	2.92221	1.70265	0		305	3.57065	3.42962	3.26352	2.90548	1.96213	0		304.8	2.91902	2.88978	2.80033	2.58559	1.92812	0
304.99	3.48749	3.42919	3.32013	3.23399	1.61481	0		305	3.48493	3.23947	3.1173	2.92157	1.70172	0		305.2	3.56943	3.42818	3.26253	2.90149	1.95803	0		305	2.91625	2.89014	2.80498	2.58393	1.92647	0
305.19	3.49151	3.4404	3.33717	3.23803	1.62348	0		305.2	3.47998	3.23636	3.12079	2.92464	1.70639	0		305.4	3.57303	3.4292	3.26797	2.9078	1.96033	0		305.2	2.91286	2.89369	2.80672	2.59143	1.92911	0
305.39	3.49927	3.44114	3.33071	3.24212	1.62369	0		305.4	3.48005	3.24539	3.11938	2.92864	1.71128	0		305.6	3.57349	3.43165	3.2743	2.90604	1.96402	0		305.4	2.92071	2.89631	2.80145	2.58793	1.93031	0
305.6	3.48777	3.43057	3.32704	3.23159	1.61606	0		305.6	3.48116	3.23889	3.1145	2.92397	1.71207	0		305.8	3.56665	3.43842	3.26944	2.90279	1.96223	0		305.6	2.92674	2.88628	2.79956	2.58376	1.92729	0
305.8	3.49625	3.44216	3.33453	3.23459	1.62362	0		305.8	3.48205	3.23875	3.11434	2.92638	1.70935	0		306	3.56972	3.42415	3.26898	2.90677	1.96731	0		305.81	2.92068	2.89161	2.80008	2.58988	1.93045	0
305.99	3.48934	3.43943	3.3347	3.23609	1.63098	0		306	3.48359	3.23871	3.12035	2.9243	1.71174	0		306.2	3.56793	3.42867	3.26865	2.89954	1.96414	0		306	2.91862	2.89734	2.80506	2.5875	1.9319	0
306.19	3.48221	3.42877	3.31991	3.23084	1.62027	0		306.2	3.48063	3.23852	3.11681	2.92414	1.713	0		306.4	3.56975	3.4249	3.26287	2.90635	1.9588	0		306.2	2.92086	2.89177	2.80365	2.58673	1.93087	0
306.39	3.4977	3.43957	3.33106	3.24418	1.63273	0		306.4	3.47956	3.23812	3.12021	2.92767	1.71188	0		306.6	3.57421	3.43395	3.27038	2.91275	1.96696	0		306.4	2.9275	2.89154	2.80587	2.59063	1.93699	0
306.59	3.49149	3.44393	3.33524	3.2461	1.63168	0		306.6	3.4861	3.23995	3.11574	2.93173	1.71275	0		306.8	3.56692	3.42194	3.27353	2.90673	1.97214	0		306.6	2.92176	2.89369	2.80532	2.59095	1.93375	0
306.79	3.47979	3.43015	3.32438	3.23079	1.62538	0		306.8	3.48247	3.23924	3.1212	2.92693	1.71189	0		307.04	3.56484	3.42046	3.25985	2.89672	1.96781	0		306.8	2.91392	2.89074	2.79824	2.58727	1.93342	0
306.99	3.49517	3.43481	3.32886	3.23604	1.63407	0		307	3.47818	3.24037	3.11924	2.92015	1.71349	0		307.2	3.57448	3.43432	3.26931	2.9143	1.97033	0		307	2.92249	2.89178	2.80663	2.59069	1.93529	0
307.19	3.49991	3.43901	3.33551	3.25136	1.64084	0		307.2	3.48533	3.2404	3.11745	2.93045	1.70999	0		307.4	3.57662	3.43824	3.27023	2.91218	1.97696	0		307.2	2.9303	2.89831	2.80454	2.59225	1.94648	0
307.39	3.48434	3.43072	3.32365	3.23095	1.62625	0		307.4	3.48585	3.24085	3.11386	2.92809	1.72252	0		307.6	3.56795	3.42649	3.26266	2.90232	1.96776	0		307.4	2.92211	2.89906	2.80831	2.59488	1.94672	0
307.59	3.49308	3.44115	3.3268	3.2385	1.63729	0		307.6	3.49313	3.24884	3.12494	2.93281	1.7197	0		307.8	3.57624	3.4322	3.26955	2.91106	1.97539	0		307.6	2.90989	2.88784	2.80485	2.58163	1.93008	0
307.79	3.48784	3.43832	3.3238	3.23609	1.63872	0		307.8	3.48562	3.24982	3.12409	2.93283	1.72206	0		308	3.57775	3.43663	3.27415	2.91191	1.97838	0		307.8	2.93186	2.90014	2.81201	2.59206	1.93999	0
307.99	3.4832	3.43496	3.32979	3.23782	1.63371	0		308	3.48213	3.24049	3.11636	2.93225	1.71949	0		308.2	3.56932	3.43106	3.26695	2.9064	1.97127	0		308	2.92599	2.89901	2.81075	2.59499	1.94322	0
308.2	3.49342	3.44048	3.33413	3.24564	1.63418	0		308.2	3.48454	3.2402	3.11312	2.92867	1.72151	0		308.4	3.57042	3.4233	3.26624	2.89794	1.97406	0		308.2	2.92028	2.89525	2.80453	2.58953	1.93727	0
308.39	3.49853	3.44964	3.33649	3.24331	1.64337	0		308.4	3.48376	3.24039	3.11631	2.92726	1.71523	0		308.6	3.57295	3.42509	3.27001	2.90651	1.97772	0		308.4	2.91394	2.88803	2.80082	2.5839	1.93929	0
308.59	3.49207	3.43525	3.33435	3.23679	1.63923	0		308.6	3.48046	3.23418	3.11769	2.9219	1.71784	0		308.8	3.57054	3.43034	3.2636	2.90664	1.96926	0		308.6	2.92287	2.89329	2.79844	2.58263	1.9368	0
308.8	3.49855	3.44005	3.33172	3.24243	1.64611	0		308.8	3.48496	3.23841	3.11555	2.93371	1.72337	0		309	3.5765	3.42967	3.26754	2.91019	1.98027	0		308.8	2.92725	2.89379	2.80625	2.5937	1.94374	0
308.99	3.49895	3.4457	3.33866	3.24225	1.64849	0		309	3.48863	3.24119	3.1219	2.92836	1.72523	0		309.2	3.56819	3.4279	3.26271	2.9082	1.97944	0		309	2.91024	2.88779	2.79821	2.58708	1.93806	0
309.19	3.48829	3.43495	3.32098	3.23533	1.63423	0		309.2	3.48431	3.24576	3.1201	2.93016	1.72262	0		309.4	3.57264	3.42644	3.26885	2.91157	1.97984	0		309.2	2.91745	2.89395	2.80232	2.58474	1.93788	0
309.39	3.4892	3.43952	3.32483	3.23355	1.64473	0		309.4	3.47956	3.2363	3.12229	2.93108	1.72117	0		309.6	3.57098	3.4278	3.26577	2.90406	1.97736	0		309.4	2.92153	2.89193	2.79792	2.58543	1.93929	0
309.59	3.49261	3.44115	3.33164	3.23715	1.64635	0		309.6	3.4808	3.23344	3.11546	2.92344	1.72078	0		309.8	3.56673	3.425	3.26575	2.90721	1.98112	0		309.6	2.91931	2.89289	2.79888	2.58705	1.93681	0
309.79	3.48354	3.437	3.32846	3.23587	1.64834	0		309.8	3.48811	3.23603	3.11988	2.93187	1.72283	0		310	3.57102	3.4237	3.26295	2.90212	1.97845	0		309.8	2.91873	2.89433	2.7963	2.58813	1.94683	0
309.99	3.4872	3.43329	3.32544	3.23335	1.64247	0		310	3.48549	3.24806	3.12425	2.9249	1.72931	0		310.2	3.56833	3.42568	3.26786	2.9004	1.97413	0		310	2.92239	2.90097	2.80589	2.59072	1.94497	0
310.19	3.49868	3.44075	3.33637	3.24557	1.65385	0		310.2	3.47448	3.23168	3.11457	2.92194	1.72137	0		310.4	3.57194	3.43414	3.27265	2.90998	1.98671	0		310.2	2.9171	2.89183	2.79715	2.58643	1.94379	0
310.39	3.48962	3.43259	3.33104	3.24393	1.6484	0		310.4	3.48162	3.24015	3.12427	2.92812	1.72108	0		310.6	3.57611	3.4253	3.26387	2.9062	1.98531	0		310.4	2.92603	2.89976	2.8104	2.59647	1.95754	0
310.61	3.49503	3.44511	3.33586	3.24885	1.65418	0		310.6	3.48112	3.23803	3.11471	2.92741	1.72555	0		310.8	3.57824	3.43256	3.27457	2.9138	1.98757	0		310.6	2.91478	2.89105	2.80335	2.59013	1.94399	0
310.8	3.49759	3.45063	3.33252	3.24578	1.66494	0		310.8	3.47929	3.23661	3.11792	2.92863	1.72671	0		311	3.57197	3.43115	3.26624	2.90836	1.98712	0		310.8	2.92352	2.90027	2.80611	2.5887	1.94918	0
310.99	3.48893	3.4384	3.33484	3.24549	1.65733	0		311	3.48015	3.23925	3.11501	2.92426	1.7241	0		311.2	3.57326	3.43456	3.2686	2.90968	1.98852	0		311	2.92514	2.89013	2.80317	2.58962	1.94797	0
311.19	3.4873	3.4323	3.32553	3.23372	1.64652	0		311.2	3.48254	3.23852	3.11365	2.92583	1.71986	0		311.4	3.56943	3.4286	3.26804	2.90758	1.99237	0		311.2	2.91735	2.89449	2.80481	2.58957	1.94963	0
311.39	3.49582	3.44251	3.32947	3.24413	1.65573	0		311.4	3.48788	3.24739	3.12231	2.93105	1.73754	0		311.6	3.56694	3.41866	3.26391	2.90501	1.98645	0		311.4	2.91601	2.89071	2.80107	2.58757	1.94918	0
311.59	3.49122	3.44176	3.33587	3.24889	1.661	0		311.6	3.48342	3.24494	3.1244	2.92739	1.73137	0		311.8	3.5672	3.43151	3.26875	2.90615	1.99033	0		311.6	2.92963	2.89322	2.80871	2.59445	1.9481	0
311.79	3.48774	3.43166	3.32057	3.23597	1.65592	0		311.8	3.48197	3.23695	3.11538	2.932	1.72813	0		312	3.57109	3.42688	3.27157	2.90977	1.99681	0		311.8	2.93305	2.89162	2.80727	2.59145	1.95665	0
312	3.49709	3.44448	3.33735	3.25073	1.67155	0		312	3.47685	3.23675	3.11486	2.92273	1.72735	0		312.2	3.57191	3.43229	3.26937	2.91116	1.99615	0		312	2.9189	2.89231	2.81288	2.59322	1.95391	0
312.19	3.49816	3.4411	3.33678	3.24749	1.66565	0		312.2	3.49114	3.24606	3.12263	2.93129	1.7345	0		312.4	3.5708	3.42412	3.26476	2.90546	1.99437	0		312.2	2.91763	2.89074	2.79681	2.58939	1.94628	0
312.39	3.48065	3.42534	3.32971	3.23729	1.65615	0		312.4	3.46788	3.23256	3.1113	2.92328	1.72754	0		312.6	3.57227	3.4291	3.26978	2.9089	1.99095	0		312.4	2.93182	2.89419	2.80825	2.59226	1.95591	0
312.6	3.49155	3.44254	3.33178	3.24219	1.66966	0		312.6	3.48805	3.24299	3.12565	2.93408	1.73423	0		312.8	3.56464	3.43205	3.2712	2.91255	1.9988	0		312.6	2.92931	2.8919	2.81101	2.59953	1.96117	0
312.79	3.49416	3.44687	3.3319	3.2486	1.66875	0		312.8	3.49112	3.24682	3.12154	2.93201	1.7416	0		313	3.56844	3.42649	3.26835	2.90311	1.99837	0		312.8	2.9195	2.89502	2.80826	2.59359	1.95819	0
312.99	3.48337	3.43274	3.32175	3.23933	1.65964	0		313	3.47803	3.23448	3.11246	2.92446	1.73402	0		313.2	3.57071	3.42846	3.27049	2.90852	1.99362	0		313	2.91601	2.88874	2.80389	2.58715	1.9459	0
313.2	3.50085	3.44335	3.33761	3.24746	1.67093	0		313.2	3.47661	3.23499	3.11907	2.92601	1.73335	0		313.4	3.57273	3.44281	3.26944	2.91631	1.99487	0		313.2	2.92681	2.89492	2.80212	2.58864	1.95292	0
313.39	3.49634	3.4489	3.33915	3.24727	1.67174	0		313.4	3.48914	3.24403	3.11916	2.93501	1.73689	0		313.6	3.57366	3.43634	3.27058	2.91132	1.99788	0		313.4	2.92942	2.89072	2.80342	2.59829	1.9581	0
313.59	3.4915	3.43627	3.32722	3.2361	1.6686	0		313.6	3.48198	3.23702	3.11353	2.92959	1.73527	0		313.8	3.56839	3.42303	3.26379	2.90582	1.99651	0		313.6	2.92073	2.89888	2.80993	2.59622	1.96504	0
313.79	3.49223	3.44096	3.33179	3.24439	1.67384	0		313.8	3.47653	3.2412	3.1213	2.93071	1.73145	0		314	3.57341	3.43142	3.2685	2.90913	2.00288	0		313.8	2.9166	2.90161	2.80942	2.59297	1.95771	0
313.99	3.49613	3.44012	3.33656	3.24934	1.67503	0		314	3.48126	3.23944	3.12256	2.92667	1.73592	0		314.2	3.57639	3.43354	3.27219	2.90888	2.00447	0		314	2.92731	2.89212	2.80295	2.59393	1.95806	0
314.19	3.49206	3.43077	3.32924	3.23736	1.67415	0		314.2	3.48167	3.24095	3.11701	2.93215	1.74254	0		314.4	3.5714	3.43064	3.26803	2.91227	2.0059	0		314.2	2.92534	2.89838	2.80996	2.59212	1.96386	0
314.39	3.49637	3.43751	3.33119	3.24332	1.67436	0		314.4	3.48041	3.241	3.11643	2.92508	1.73765	0		314.6	3.57438	3.4322	3.27056	2.91103	2.00558	0		314.4	2.91574	2.88648	2.79646	2.58999	1.95851	0
314.59	3.49762	3.44932	3.33799	3.25297	1.68764	0		314.6	3.48751	3.25247	3.12883	2.93783	1.74849	0		314.8	3.57326	3.42669	3.2687	2.90797	2.00632	0		314.6	2.92645	2.90388	2.80438	2.59605	1.96218	0
314.79	3.49507	3.43361	3.32847	3.24372	1.67769	0		314.8	3.47631	3.23623	3.11655	2.92926	1.73315	0		315	3.56994	3.42933	3.26766	2.90937	2.00555	0		314.8	2.93351	2.89576	2.80589	2.59163	1.96168	0
314.99	3.48719	3.43191	3.32143	3.2377	1.67092	0		315	3.48448	3.23988	3.11636	2.92585	1.73838	0		315.2	3.55763	3.41708	3.25716	2.89895	1.99436	0		315	2.92268	2.89469	2.80718	2.59496	1.96825	0
315.19	3.50077	3.44665	3.33894	3.24787	1.68524	0		315.2	3.48672	3.23444	3.11283	2.92961	1.73402	0		315.4	3.5742	3.43346	3.26963	2.90985	2.01385	0		315.2	2.92368	2.89606	2.80799	2.59385	1.96468	0
315.39	3.48717	3.43159	3.33207	3.24101	1.67688	0		315.4	3.48736	3.24672	3.12146	2.93477	1.74046	0		315.6	3.57706	3.43263	3.26984	2.90766	2.01174	0		315.4	2.91859	2.89419	2.80611	2.588	1.956	0
315.59	3.49593	3.44041	3.33328	3.24731	1.68181	0		315.6	3.4782	3.23522	3.11315	2.9222	1.73933	0		315.8	3.57353	3.43021	3.27026	2.91026	2.00981	0		315.6	2.93493	2.89934	2.80991	2.5879	1.96384	0
315.79	3.49599	3.4437	3.33271	3.24737	1.68217	0		315.8	3.48724	3.24336	3.12151	2.9341	1.7459	0		316	3.56658	3.42958	3.2705	2.90997	2.01079	0		315.8	2.92445	2.89106	2.79623	2.59582	1.96528	0
315.99	3.49404	3.43758	3.33405	3.24446	1.68479	0		316	3.48337	3.24178	3.11897	2.92585	1.74211	0		316.2	3.57753	3.43404	3.26736	2.91506	2.01534	0		316	2.9168	2.89555	2.80437	2.59205	1.96109	0
316.19	3.49311	3.42977	3.32871	3.23574	1.6861	0		316.2	3.47847	3.23477	3.12118	2.92831	1.73932	0		316.4	3.58071	3.43608	3.27602	2.91372	2.01097	0		316.2	2.91804	2.89263	2.80204	2.58605	1.9536	0
316.39	3.49874	3.44327	3.3401	3.24835	1.6925	0		316.4	3.4757	3.23717	3.11998	2.92968	1.74301	0		316.6	3.56719	3.42767	3.26656	2.90662	2.01226	0		316.4	2.92679	2.89299	2.80826	2.59018	1.96747	0
316.59	3.48997	3.43792	3.33028	3.24413	1.68912	0		316.6	3.49012	3.25015	3.11963	2.93585	1.75299	0		316.8	3.57335	3.42781	3.2691	2.91054	2.01129	0		316.6	2.91478	2.89406	2.80545	2.5909	1.96098	0
316.79	3.49146	3.43739	3.32946	3.24327	1.69058	0		316.8	3.47873	3.23756	3.11124	2.92338	1.74499	0		317	3.57287	3.4295	3.2711	2.91351	2.01348	0		316.8	2.92118	2.89467	2.80925	2.59248	1.96931	0
317	3.49526	3.44404	3.33442	3.2484	1.69551	0		317	3.48027	3.23975	3.12284	2.92633	1.75081	0		317.2	3.57434	3.43197	3.26745	2.90701	2.01056	0		317	2.92355	2.89427	2.80037	2.59527	1.96569	0
317.19	3.4968	3.44489	3.33802	3.2513	1.69378	0		317.2	3.48194	3.24016	3.11782	2.92761	1.75497	0		317.4	3.5726	3.42659	3.27233	2.90773	2.01668	0		317.2	2.92373	2.89196	2.80559	2.58955	1.96729	0
317.39	3.49091	3.42747	3.31943	3.23518	1.6819	0		317.4	3.48564	3.24003	3.11498	2.92648	1.74119	0		317.6	3.57079	3.42976	3.27588	2.91114	2.01555	0		317.4	2.91454	2.88921	2.80162	2.58932	1.96082	0
317.6	3.50329	3.44794	3.33571	3.25241	1.70352	0		317.6	3.49183	3.24533	3.12301	2.93491	1.75027	0		317.8	3.57433	3.43173	3.27454	2.91156	2.02044	0		317.6	2.916	2.89369	2.79656	2.58953	1.96796	0
317.79	3.49463	3.43499	3.33872	3.24733	1.69797	0		317.8	3.48272	3.24442	3.123	2.92928	1.75095	0		318	3.57344	3.43119	3.2733	2.91383	2.02137	0		317.8	2.92255	2.90093	2.80499	2.59363	1.96578	0
317.99	3.48468	3.42558	3.32226	3.23628	1.6843	0		318	3.48279	3.23717	3.12013	2.9332	1.75364	0		318.2	3.56953	3.42973	3.26789	2.91073	2.01761	0		318	2.92403	2.89459	2.80069	2.59252	1.97195	0
318.2	3.50465	3.45433	3.34477	3.25552	1.7113	0		318.2	3.48696	3.24197	3.11948	2.93272	1.75537	0		318.4	3.57591	3.43249	3.27799	2.91363	2.02723	0		318.2	2.91769	2.8969	2.80875	2.59874	1.97249	0
318.4	3.49157	3.43934	3.33257	3.24837	1.70263	0		318.4	3.48502	3.24222	3.12266	2.93182	1.75456	0		318.6	3.56912	3.43031	3.26437	2.9111	2.01827	0		318.4	2.92008	2.89599	2.79782	2.58806	1.9666	0
318.59	3.48846	3.4305	3.32985	3.23459	1.69908	0		318.6	3.4789	3.23952	3.11447	2.92972	1.75089	0		318.8	3.56991	3.42513	3.2696	2.90359	2.01106	0		318.6	2.92748	2.89578	2.80328	2.59341	1.97344	0
318.8	3.49922	3.45373	3.33888	3.25385	1.71051	0		318.8	3.48652	3.24437	3.12103	2.93154	1.75551	0		319	3.56763	3.42921	3.26956	2.91077	2.02024	0		318.8	2.91892	2.88913	2.80247	2.59223	1.97293	0
318.99	3.49456	3.44218	3.33492	3.24983	1.70558	0		319	3.49813	3.2474	3.12175	2.93538	1.75908	0		319.2	3.57304	3.43116	3.26933	2.91349	2.02313	0		319	2.91865	2.89036	2.80066	2.59466	1.96738	0
319.19	3.49349	3.42725	3.33385	3.24295	1.70205	0		319.2	3.47333	3.23155	3.11134	2.92001	1.75263	0		319.4	3.57294	3.43003	3.26774	2.9132	2.01972	0		319.2	2.92516	2.89787	2.8053	2.59127	1.97197	0
319.39	3.49656	3.44544	3.33851	3.24909	1.70682	0		319.4	3.48317	3.24337	3.11718	2.92944	1.75813	0		319.6	3.57642	3.44113	3.28005	2.91621	2.03025	0		319.4	2.92536	2.89302	2.8041	2.58484	1.9714	0
319.59	3.49219	3.44625	3.33391	3.24598	1.70854	0		319.6	3.49016	3.24947	3.11988	2.9344	1.75818	0		319.8	3.56851	3.42995	3.26629	2.90728	2.02515	0		319.6	2.91975	2.89835	2.79807	2.58801	1.97749	0
319.79	3.49199	3.43575	3.33203	3.24861	1.70448	0		319.8	3.49157	3.24682	3.12543	2.92943	1.75963	0		320	3.56906	3.42768	3.26399	2.91125	2.02541	0		319.8	2.92078	2.89667	2.81317	2.59769	1.97626	0
319.99	3.49833	3.44346	3.33222	3.2386	1.70684	0		320	3.47784	3.24105	3.1218	2.92978	1.75647	0		320.2	3.57325	3.43367	3.26916	2.90531	2.02353	0		320	2.91957	2.89515	2.80409	2.59421	1.96957	0
320.19	3.49521	3.44638	3.33839	3.25207	1.71281	0		320.2	3.48571	3.24348	3.12838	2.94111	1.75417	0		320.4	3.57306	3.43322	3.27266	2.91776	2.0317	0		320.2	2.92216	2.88853	2.79727	2.58645	1.97335	0
320.39	3.48484	3.43041	3.32282	3.23881	1.69919	0		320.4	3.48624	3.24205	3.11442	2.93148	1.75567	0		320.6	3.56906	3.43333	3.26436	2.90883	2.02124	0		320.4	2.92189	2.90441	2.81298	2.59723	1.98239	0
320.59	3.48868	3.43573	3.32604	3.24195	1.70481	0		320.6	3.48465	3.24385	3.11729	2.93113	1.76325	0		320.8	3.57667	3.43409	3.27483	2.91164	2.03602	0		320.6	2.9108	2.88601	2.80028	2.58754	1.96536	0
320.8	3.49427	3.44221	3.34175	3.25377	1.71782	0		320.8	3.48769	3.24941	3.12467	2.93677	1.77241	0		321	3.57428	3.43125	3.26821	2.91278	2.03191	0		320.8	2.92371	2.89733	2.80983	2.60206	1.97969	0
320.99	3.48663	3.4335	3.32979	3.23871	1.70681	0		321	3.4793	3.23649	3.11789	2.9325	1.759	0		321.2	3.56978	3.43176	3.2713	2.91061	2.03236	0		321	2.92715	2.89775	2.81001	2.59086	1.98011	0
321.19	3.48968	3.44055	3.33171	3.24398	1.70999	0		321.2	3.4792	3.23993	3.11585	2.93472	1.75675	0		321.4	3.57787	3.43325	3.27278	2.91295	2.03736	0		321.2	2.91928	2.89798	2.81484	2.59906	1.98421	0
321.4	3.50063	3.4422	3.3415	3.25285	1.72501	0		321.4	3.49052	3.24954	3.13018	2.93469	1.76749	0		321.6	3.57826	3.43115	3.26989	2.91111	2.03603	0		321.4	2.92422	2.90319	2.80586	2.59775	1.98195	0
321.59	3.48771	3.43485	3.33392	3.24966	1.71486	0		321.6	3.48954	3.24472	3.12687	2.9309	1.7729	0		321.8	3.57234	3.43099	3.26827	2.91155	2.03114	0		321.6	2.92984	2.89367	2.8056	2.58996	1.9841	0
321.79	3.48878	3.43463	3.32461	3.24201	1.71435	0		321.8	3.4813	3.24018	3.11867	2.93037	1.76701	0		322	3.57803	3.43168	3.27713	2.92064	2.03889	0		321.8	2.92487	2.89443	2.81285	2.59235	1.97797	0
322	3.50026	3.45003	3.33722	3.24912	1.72752	0		322	3.48614	3.23921	3.11915	2.92788	1.76676	0		322.2	3.573	3.42762	3.27342	2.91487	2.04235	0		322	2.91598	2.89187	2.79734	2.58715	1.9761	0
322.19	3.48787	3.42796	3.32799	3.2399	1.71756	0		322.2	3.49142	3.24719	3.12552	2.93538	1.7662	0		322.4	3.56779	3.4254	3.27023	2.90798	2.03406	0		322.2	2.92088	2.89356	2.79844	2.59106	1.97433	0
322.39	3.49329	3.44016	3.32936	3.24421	1.72201	0		322.4	3.48556	3.24726	3.12476	2.93278	1.77084	0		322.6	3.57389	3.43327	3.27166	2.91313	2.03975	0		322.4	2.93054	2.90002	2.80669	2.59147	1.98798	0
322.6	3.50168	3.4463	3.33808	3.25649	1.72573	0		322.6	3.48193	3.24352	3.12171	2.93263	1.76234	0		322.8	3.57422	3.43144	3.27253	2.90831	2.04052	0		322.6	2.9228	2.89464	2.80521	2.59485	1.98165	0
322.79	3.49406	3.43686	3.33705	3.2504	1.7265	0		322.8	3.48468	3.24373	3.1135	2.93418	1.76303	0		323	3.57292	3.43206	3.27161	2.91223	2.04849	0		322.8	2.92278	2.89236	2.80748	2.59274	1.98368	0
323	3.49771	3.44092	3.33729	3.24785	1.72912	0		323	3.47913	3.23728	3.12134	2.93035	1.7655	0		323.2	3.57026	3.42864	3.26819	2.90761	2.03359	0		323	2.91816	2.89106	2.80188	2.58806	1.9795	0
323.19	3.49999	3.44834	3.34286	3.25929	1.73686	0		323.2	3.47981	3.24131	3.12121	2.92892	1.76388	0		323.4	3.57727	3.43437	3.27326	2.91372	2.04269	0		323.2	2.92395	2.89834	2.80054	2.59137	1.98541	0
323.39	3.49311	3.4369	3.32805	3.24002	1.72856	0		323.4	3.47909	3.23976	3.11803	2.93156	1.76977	0		323.6	3.5732	3.43027	3.27219	2.90909	2.04522	0		323.4	2.92469	2.89791	2.80384	2.59485	1.99003	0
323.59	3.49325	3.43589	3.32868	3.24806	1.72798	0		323.6	3.48661	3.24464	3.12189	2.93015	1.77056	0		323.8	3.57599	3.43372	3.27185	2.91178	2.0399	0		323.6	2.91527	2.8909	2.80074	2.59282	1.97994	0
323.79	3.50335	3.45027	3.3441	3.2608	1.74487	0		323.8	3.4779	3.24067	3.11888	2.92895	1.76987	0		324	3.58	3.44544	3.27666	2.9243	2.05017	0		323.8	2.9277	2.90066	2.80961	2.59308	1.98711	0
323.99	3.49163	3.43525	3.32622	3.24932	1.72984	0		324	3.48512	3.23936	3.11875	2.93278	1.76598	0		324.2	3.58106	3.43252	3.268	2.9096	2.04442	0		324	2.93118	2.89916	2.80887	2.59551	1.99069	0
324.19	3.48991	3.4405	3.32741	3.24277	1.72746	0		324.2	3.48575	3.24082	3.11443	2.93284	1.77022	0		324.4	3.57686	3.43519	3.27821	2.91412	2.04818	0		324.2	2.92117	2.89302	2.80186	2.59307	1.98159	0
324.39	3.49963	3.44385	3.33758	3.25176	1.73863	0		324.4	3.48709	3.24511	3.12095	2.92961	1.77291	0		324.6	3.57631	3.43137	3.27198	2.91243	2.04746	0		324.4	2.92566	2.88963	2.80612	2.59515	1.98407	0
324.59	3.49619	3.43627	3.33362	3.24868	1.73629	0		324.6	3.4857	3.23713	3.11679	2.93058	1.77137	0		324.8	3.579	3.43291	3.27722	2.92033	2.04936	0		324.6	2.92331	2.89825	2.80374	2.59104	1.98935	0
324.79	3.48331	3.43267	3.32738	3.24143	1.72637	0		324.8	3.48243	3.24077	3.11804	2.92972	1.77398	0		325	3.57599	3.43282	3.27332	2.9162	2.04943	0		324.8	2.92776	2.89649	2.80832	2.59793	1.99083	0
324.99	3.49456	3.4433	3.33031	3.24986	1.74015	0		325	3.48193	3.23904	3.11269	2.92684	1.76942	0		325.2	3.57054	3.43082	3.27573	2.91575	2.05172	0		325	2.92297	2.89487	2.80941	2.59296	1.98694	0
325.2	3.49369	3.43978	3.33895	3.25062	1.73905	0		325.2	3.48528	3.2423	3.12033	2.92884	1.7838	0		325.4	3.57228	3.4299	3.26865	2.91208	2.05395	0		325.2	2.91486	2.89644	2.80537	2.59166	1.99093	0
325.39	3.49131	3.43635	3.33524	3.25066	1.7394	0		325.4	3.48016	3.24011	3.1194	2.93197	1.77779	0		325.6	3.57972	3.43421	3.27625	2.91889	2.05243	0		325.4	2.92981	2.90254	2.80565	2.59717	1.99208	0
325.59	3.49591	3.44053	3.33135	3.2469	1.74254	0		325.6	3.48676	3.24518	3.12677	2.93912	1.77983	0		325.8	3.5774	3.43371	3.2683	2.91444	2.04949	0		325.6	2.92656	2.89446	2.81017	2.59632	1.99001	0
325.8	3.49765	3.44445	3.33487	3.25075	1.7471	0		325.8	3.48317	3.24217	3.1167	2.93508	1.77795	0		326	3.57602	3.43334	3.27136	2.91398	2.0575	0		325.8	2.92334	2.89893	2.80625	2.59997	1.99579	0
325.99	3.49203	3.43124	3.33	3.24572	1.73948	0		326	3.47752	3.2395	3.11981	2.93017	1.77519	0		326.2	3.57581	3.42939	3.27326	2.91837	2.05642	0		326	2.91129	2.89801	2.80873	2.58963	1.98943	0
326.19	3.49554	3.44456	3.33797	3.2507	1.74237	0		326.2	3.47862	3.24253	3.11929	2.93565	1.77898	0		326.4	3.57194	3.43143	3.27208	2.91247	2.04828	0		326.2	2.92661	2.89378	2.80511	2.59632	1.98792	0
326.4	3.4882	3.43707	3.33235	3.24573	1.74207	0		326.4	3.48694	3.24341	3.12268	2.93274	1.78259	0		326.6	3.57739	3.42882	3.26708	2.91194	2.05443	0		326.4	2.92385	2.89473	2.80348	2.59598	1.99395	0
326.59	3.48782	3.43489	3.33738	3.24437	1.74648	0		326.6	3.48422	3.23563	3.11691	2.9293	1.7812	0		326.8	3.57232	3.4279	3.27505	2.91395	2.05937	0		326.6	2.91976	2.89897	2.81213	2.6005	1.99213	0
326.79	3.49282	3.43898	3.33387	3.24556	1.75043	0		326.8	3.47499	3.24129	3.11769	2.92922	1.78221	0		327.05	3.5778	3.43892	3.27533	2.91955	2.06231	0		326.8	2.91967	2.89355	2.80356	2.59075	1.98822	0
326.99	3.50195	3.44784	3.34066	3.25467	1.76014	0		327	3.49185	3.24459	3.12675	2.94016	1.78047	0		327.21	3.57478	3.43443	3.27544	2.91458	2.06075	0		327	2.92794	2.89763	2.80904	2.5974	1.99512	0
327.19	3.49156	3.43901	3.32382	3.24499	1.75304	0		327.2	3.48516	3.24121	3.11619	2.92824	1.78019	0		327.4	3.57634	3.43194	3.27152	2.92043	2.06117	0		327.2	2.92898	2.89675	2.8078	2.60046	1.99917	0
327.4	3.49755	3.44212	3.33695	3.25545	1.75714	0		327.4	3.48118	3.24118	3.11854	2.92824	1.78374	0		327.6	3.56958	3.42496	3.27252	2.91028	2.05831	0		327.4	2.92557	2.89964	2.81565	2.59872	1.99282	0
327.59	3.50416	3.44722	3.34564	3.26469	1.76244	0		327.6	3.4867	3.24732	3.12416	2.93528	1.77999	0		327.8	3.57147	3.43149	3.26573	2.9162	2.05929	0		327.6	2.92038	2.90092	2.80469	2.5921	1.99235	0
327.79	3.49254	3.43557	3.33209	3.24821	1.75312	0		327.8	3.48827	3.24407	3.12343	2.93256	1.78298	0		328	3.57689	3.43066	3.2709	2.91242	2.05662	0		327.8	2.92953	2.8946	2.80401	2.59738	1.99881	0
327.99	3.49413	3.44413	3.32757	3.25126	1.75504	0		328	3.48483	3.23808	3.11595	2.92867	1.78544	0		328.2	3.57312	3.43373	3.26875	2.91181	2.06082	0		328	2.92627	2.8963	2.81375	2.59594	1.99941	0
328.19	3.50337	3.45349	3.34727	3.26006	1.7719	0		328.2	3.48679	3.24606	3.12278	2.93639	1.79214	0		328.4	3.58056	3.43268	3.2773	2.91768	2.06833	0		328.2	2.91183	2.88712	2.80223	2.59255	1.99268	0
328.39	3.48913	3.43625	3.32714	3.24972	1.75298	0		328.4	3.4823	3.23936	3.12409	2.9348	1.78853	0		328.6	3.57472	3.43768	3.27165	2.91366	2.06109	0		328.4	2.92614	2.89958	2.80967	2.60038	1.99858	0
328.59	3.49294	3.43531	3.32865	3.24217	1.75511	0		328.6	3.48555	3.23854	3.1171	2.93175	1.78984	0		328.8	3.57778	3.43409	3.27497	2.9116	2.06386	0		328.6	2.9269	2.89453	2.80661	2.5938	1.9954	0
328.79	3.50191	3.44635	3.34183	3.26037	1.76486	0		328.8	3.48282	3.23668	3.11373	2.93044	1.78966	0		329	3.57568	3.44195	3.28185	2.91969	2.07527	0		328.8	2.92536	2.89113	2.81162	2.59467	1.99879	0
328.99	3.49384	3.44112	3.33753	3.24977	1.76144	0		329	3.49037	3.24109	3.12615	2.93702	1.7871	0		329.2	3.57343	3.42734	3.26873	2.9088	2.06093	0		329	2.91604	2.89871	2.80786	2.59147	1.99502	0
329.19	3.49861	3.44078	3.33554	3.25676	1.76367	0		329.2	3.47787	3.2423	3.12437	2.93495	1.78995	0		329.4	3.57158	3.43378	3.26584	2.9126	2.0599	0		329.2	2.92377	2.89682	2.80099	2.59231	1.9953	0
329.39	3.49707	3.44916	3.33564	3.25389	1.77193	0		329.4	3.48985	3.23991	3.11839	2.93629	1.78755	0		329.6	3.56785	3.43249	3.26704	2.91526	2.06812	0		329.4	2.92674	2.89562	2.80695	2.59409	2.00486	0
329.6	3.49055	3.4355	3.32556	3.25077	1.76688	0		329.6	3.49057	3.24555	3.12865	2.9389	1.79518	0		329.8	3.57417	3.43217	3.27163	2.91661	2.06978	0		329.6	2.91781	2.89028	2.80331	2.59276	1.99896	0
329.79	3.48892	3.42834	3.33051	3.246	1.76027	0		329.8	3.48392	3.24463	3.12101	2.93804	1.78756	0		330	3.57722	3.43318	3.27609	2.91817	2.07112	0		329.8	2.92026	2.89523	2.81196	2.59791	2.0039	0
329.99	3.50291	3.45056	3.34338	3.26025	1.77976	0		330	3.48109	3.24095	3.11931	2.93277	1.78248	0		330.2	3.57278	3.437	3.26968	2.91295	2.06555	0		330	2.92945	2.8999	2.80974	2.59608	2.00028	0
330.2	3.49099	3.43935	3.33411	3.24393	1.76829	0		330.2	3.48927	3.24654	3.12766	2.93777	1.7977	0		330.4	3.57314	3.42963	3.27198	2.91649	2.06782	0		330.2	2.92681	2.89609	2.80645	2.59333	1.99862	0
330.39	3.48589	3.42853	3.32274	3.24654	1.75932	0		330.4	3.48633	3.24977	3.12444	2.93977	1.79602	0		330.6	3.57137	3.43264	3.2682	2.9144	2.07244	0		330.4	2.92019	2.89508	2.81077	2.5961	2.0027	0
330.62	3.494	3.43683	3.33505	3.25091	1.77313	0		330.6	3.48324	3.24425	3.12533	2.93727	1.79592	0		330.8	3.57489	3.42835	3.2691	2.9126	2.06511	0		330.6	2.91594	2.89251	2.80374	2.59187	1.9931	0
330.79	3.50189	3.44465	3.3416	3.25881	1.77832	0		330.8	3.48965	3.23773	3.12552	2.93466	1.78226	0		331	3.57442	3.43293	3.26811	2.91571	2.07459	0		330.8	2.92525	2.90067	2.80536	2.59934	2.00454	0
330.99	3.48729	3.42991	3.32744	3.24553	1.76684	0		331	3.49021	3.24478	3.11766	2.9365	1.79615	0		331.2	3.57606	3.43368	3.27085	2.91682	2.07753	0		331	2.93346	2.89726	2.81297	2.59736	2.00758	0
331.19	3.49286	3.44595	3.33578	3.25386	1.77686	0		331.2	3.48256	3.24264	3.12345	2.9351	1.79489	0		331.4	3.57699	3.43861	3.27539	2.91762	2.07845	0		331.2	2.91779	2.89458	2.80425	2.59443	2.00112	0
331.39	3.5029	3.44483	3.33924	3.26289	1.78094	0		331.4	3.48522	3.24574	3.1238	2.93689	1.79441	0		331.6	3.58023	3.43838	3.2754	2.92251	2.0793	0		331.4	2.92154	2.8961	2.80264	2.59202	2.00283	0
331.59	3.48919	3.43529	3.33109	3.25335	1.77793	0		331.6	3.48878	3.24205	3.12403	2.93873	1.79815	0		331.8	3.57304	3.43416	3.27032	2.91463	2.07495	0		331.6	2.93154	2.89739	2.8071	2.59426	2.0068	0
331.79	3.49417	3.4423	3.33388	3.25002	1.77924	0		331.8	3.48408	3.24218	3.12111	2.93088	1.80563	0		332	3.57432	3.43159	3.27125	2.91131	2.07468	0		331.8	2.92747	2.90295	2.81406	2.59993	2.00679	0
331.99	3.49611	3.44218	3.3397	3.25837	1.78021	0		332	3.48476	3.24238	3.12334	2.93634	1.79836	0		332.2	3.5808	3.43728	3.27829	2.92232	2.08961	0		332	2.92144	2.89751	2.80759	2.59497	2.00334	0
332.19	3.48818	3.43092	3.33403	3.25142	1.77701	0		332.2	3.48547	3.24957	3.12425	2.93819	1.80015	0		332.4	3.57894	3.43146	3.27062	2.91427	2.07755	0		332.2	2.92341	2.89401	2.80781	2.59032	2.00406	0
332.39	3.49621	3.45066	3.33794	3.25513	1.78429	0		332.4	3.49024	3.24256	3.1261	2.93849	1.80023	0		332.6	3.58036	3.44142	3.27667	2.92388	2.08071	0		332.4	2.92431	2.89371	2.8112	2.5933	2.00205	0
332.59	3.49867	3.45591	3.34323	3.25554	1.78939	0		332.6	3.49247	3.24726	3.12469	2.93737	1.80389	0		332.8	3.57603	3.4352	3.26696	2.9133	2.07826	0		332.6	2.92544	2.89413	2.8035	2.59499	2.0019	0
332.79	3.49234	3.4365	3.3254	3.24802	1.78353	0		332.8	3.47973	3.24203	3.12071	2.93693	1.79921	0		333	3.57885	3.43592	3.27714	2.91742	2.08548	0		332.8	2.92013	2.90017	2.80987	2.59926	2.0079	0
332.99	3.49381	3.43589	3.33206	3.25598	1.77853	0		333	3.48031	3.24615	3.12002	2.93163	1.80539	0		333.2	3.57661	3.43414	3.27448	2.91716	2.07526	0		333	2.91897	2.8905	2.80575	2.58579	2.00125	0
333.19	3.5049	3.45572	3.34441	3.26971	1.79992	0		333.2	3.48676	3.24927	3.1224	2.93719	1.80149	0		333.4	3.57749	3.43863	3.27169	2.91533	2.07906	0		333.2	2.9306	2.89363	2.8075	2.59855	2.01304	0
333.4	3.48965	3.43143	3.33159	3.25548	1.78063	0		333.4	3.48038	3.24177	3.11616	2.93361	1.79381	0		333.6	3.57492	3.43159	3.27035	2.91318	2.08437	0		333.4	2.91929	2.89571	2.80214	2.59699	2.01164	0
333.59	3.49565	3.44183	3.33729	3.25822	1.79196	0		333.6	3.47898	3.23792	3.1164	2.93814	1.79955	0		333.8	3.57544	3.43512	3.27626	2.91625	2.08903	0		333.6	2.90915	2.9011	2.80421	2.59233	2.00865	0
333.79	3.50685	3.44828	3.34239	3.25841	1.79653	0		333.8	3.48638	3.2406	3.12682	2.94007	1.80364	0		334	3.5806	3.43361	3.27458	2.91553	2.0855	0		333.8	2.92687	2.9016	2.80435	2.59416	2.01431	0
334	3.48999	3.43344	3.33044	3.24508	1.79049	0		334	3.4878	3.24075	3.11652	2.93261	1.80055	0		334.2	3.57083	3.42893	3.26757	2.91392	2.0803	0		334	2.92684	2.89545	2.80258	2.59686	2.00918	0
334.19	3.49724	3.43803	3.33324	3.25623	1.78776	0		334.2	3.4857	3.2426	3.1152	2.93877	1.80642	0		334.4	3.57265	3.43117	3.27083	2.91545	2.08577	0		334.2	2.92346	2.89365	2.81223	2.59646	2.01439	0
334.39	3.5025	3.45008	3.34964	3.26278	1.80181	0		334.4	3.48548	3.24657	3.124	2.94245	1.80733	0		334.6	3.58085	3.43499	3.27032	2.9206	2.09142	0		334.4	2.91687	2.89616	2.80869	2.58967	2.01148	0
334.6	3.49313	3.43418	3.33773	3.25117	1.79163	0		334.6	3.48831	3.24554	3.12617	2.94006	1.80885	0		334.8	3.57251	3.43293	3.26899	2.91498	2.0835	0		334.6	2.93006	2.89734	2.80875	2.60014	2.01149	0
334.79	3.50131	3.44102	3.34029	3.25745	1.80208	0		334.8	3.48296	3.2398	3.11321	2.93164	1.80288	0		335	3.57128	3.42896	3.27191	2.9129	2.08635	0		334.8	2.92319	2.89226	2.80221	2.5968	2.01397	0
334.99	3.50414	3.45211	3.33999	3.25888	1.80583	0		335	3.49144	3.24618	3.12231	2.93796	1.81105	0		335.2	3.57847	3.4355	3.27493	2.91711	2.09304	0		335	2.91696	2.89387	2.80691	2.59052	2.01253	0
335.2	3.48791	3.42983	3.33101	3.24463	1.79394	0		335.2	3.48496	3.24089	3.12763	2.94163	1.81102	0		335.4	3.57038	3.42559	3.27304	2.91305	2.08265	0		335.2	2.92159	2.89685	2.80748	2.59518	2.00937	0
335.4	3.49735	3.44483	3.33552	3.25295	1.79521	0		335.4	3.48786	3.23837	3.11888	2.93087	1.80672	0		335.6	3.5805	3.43919	3.27252	2.91541	2.08825	0		335.4	2.9306	2.89478	2.80451	2.59662	2.01275	0
335.59	3.4995	3.45116	3.3409	3.25919	1.80489	0		335.6	3.49088	3.246	3.12794	2.9359	1.81399	0		335.8	3.5781	3.43696	3.27343	2.91398	2.09611	0		335.6	2.93218	2.89517	2.80918	2.60253	2.02282	0
335.79	3.49444	3.44095	3.3352	3.2556	1.80026	0		335.8	3.48854	3.23561	3.12355	2.93346	1.81051	0		336	3.5783	3.43294	3.27028	2.91326	2.09436	0		335.8	2.91852	2.8931	2.8	2.58982	2.01678	0
335.99	3.49426	3.43917	3.33412	3.2538	1.80507	0		336	3.48274	3.24165	3.12435	2.94444	1.81094	0		336.2	3.57956	3.43979	3.27109	2.92023	2.09459	0		336	2.91473	2.89514	2.80883	2.59184	2.01329	0
336.19	3.50048	3.44872	3.34108	3.25899	1.80749	0		336.2	3.48623	3.24422	3.12411	2.93836	1.80806	0		336.4	3.58164	3.43558	3.27097	2.91578	2.09531	0		336.2	2.92467	2.89713	2.8046	2.58718	2.01498	0
336.39	3.49838	3.43967	3.34083	3.26387	1.81294	0		336.4	3.49122	3.24431	3.12346	2.9373	1.81546	0		336.6	3.57586	3.43883	3.27143	2.917	2.09775	0		336.4	2.92586	2.89788	2.80261	2.59642	2.01763	0
336.59	3.49557	3.4396	3.33187	3.25528	1.80417	0		336.6	3.48043	3.23774	3.1195	2.93451	1.80663	0		336.8	3.57698	3.43387	3.27101	2.92027	2.09459	0		336.6	2.92132	2.89879	2.81146	2.5988	2.01775	0
336.79	3.50375	3.44515	3.34034	3.2636	1.8176	0		336.8	3.48675	3.2438	3.12567	2.93622	1.81157	0		337	3.57776	3.43281	3.27476	2.92195	2.0975	0		336.8	2.92232	2.90119	2.80675	2.59684	2.01268	0
336.99	3.50024	3.43873	3.33895	3.26086	1.81339	0		337	3.49463	3.24763	3.12812	2.93776	1.8203	0		337.2	3.5775	3.43046	3.27347	2.9131	2.09493	0		337	2.92778	2.89538	2.80256	2.59447	2.01337	0
337.19	3.49119	3.43932	3.3347	3.25404	1.80767	0		337.2	3.48953	3.24487	3.12239	2.93861	1.81596	0		337.4	3.57838	3.43743	3.2698	2.9165	2.09626	0		337.2	2.92722	2.90083	2.80374	2.59487	2.02022	0
337.39	3.49656	3.44632	3.34225	3.26017	1.81791	0		337.4	3.47662	3.2436	3.12017	2.93818	1.81638	0		337.6	3.57814	3.42877	3.26837	2.91824	2.09616	0		337.4	2.92426	2.90145	2.80756	2.59509	2.01925	0
337.59	3.50493	3.44669	3.34835	3.26757	1.81752	0		337.6	3.48528	3.24691	3.12759	2.94464	1.82087	0		337.8	3.57982	3.43586	3.27845	2.92295	2.1078	0		337.6	2.92403	2.89131	2.80451	2.59063	2.01232	0
337.79	3.49739	3.43856	3.33717	3.25834	1.81874	0		337.8	3.48309	3.2344	3.11399	2.93392	1.81589	0		338	3.57488	3.43325	3.27503	2.91844	2.09895	0		337.8	2.93614	2.90006	2.80928	2.59352	2.02622	0
337.99	3.49958	3.44621	3.33418	3.25444	1.81213	0		338	3.48223	3.24229	3.12074	2.93865	1.81509	0		338.2	3.57545	3.4307	3.26566	2.91575	2.10179	0		338	2.92305	2.89906	2.8134	2.59759	2.0201	0
338.19	3.50038	3.44625	3.34193	3.26966	1.82659	0		338.2	3.48617	3.24288	3.13194	2.9383	1.81629	0		338.4	3.57553	3.42632	3.2682	2.91143	2.10391	0		338.2	2.9235	2.89956	2.81143	2.59783	2.0176	0
338.4	3.49779	3.42997	3.33534	3.25697	1.8172	0		338.4	3.48789	3.24319	3.1171	2.93583	1.81551	0		338.6	3.57587	3.43538	3.27512	2.91521	2.09864	0		338.4	2.93106	2.90132	2.8076	2.60024	2.02811	0
338.59	3.49672	3.44501	3.34179	3.2533	1.82584	0		338.6	3.48796	3.25104	3.1181	2.93472	1.8218	0		338.8	3.58165	3.43816	3.27565	2.91854	2.10647	0		338.6	2.93059	2.90146	2.81264	2.60131	2.02616	0
338.79	3.49796	3.45232	3.34661	3.26481	1.82974	0		338.8	3.48507	3.24374	3.12435	2.94198	1.81809	0		339	3.58084	3.43307	3.27377	2.9208	2.11318	0		338.8	2.91525	2.89573	2.79881	2.59828	2.02212	0
339	3.49365	3.44208	3.3412	3.26052	1.82941	0		339	3.48024	3.23665	3.12013	2.93641	1.8202	0		339.2	3.5702	3.42707	3.26916	2.91384	2.10272	0		339	2.91933	2.90337	2.80571	2.60068	2.02065	0
339.19	3.50319	3.44253	3.34411	3.26207	1.82761	0		339.2	3.48177	3.24127	3.12283	2.93558	1.82338	0		339.4	3.58431	3.44515	3.28055	2.92404	2.10959	0		339.2	2.92577	2.89959	2.80804	2.59142	2.01974	0
339.39	3.50651	3.4536	3.34617	3.27148	1.83182	0		339.4	3.49034	3.24918	3.1211	2.93911	1.82061	0		339.6	3.57545	3.43232	3.27256	2.91579	2.11017	0		339.4	2.92447	2.89577	2.81182	2.60111	2.02551	0
339.6	3.49142	3.43596	3.33807	3.2564	1.82259	0		339.6	3.48731	3.24526	3.12592	2.94465	1.82345	0		339.8	3.57508	3.43248	3.27541	2.92035	2.11376	0		339.6	2.9216	2.89811	2.81039	2.59962	2.02438	0
339.79	3.50168	3.44515	3.34345	3.2648	1.83396	0		339.8	3.4887	3.24899	3.12843	2.94437	1.82464	0		340	3.57895	3.43809	3.28034	2.91976	2.10916	0		339.8	2.92051	2.89636	2.81289	2.5974	2.02845	0
340	3.49878	3.44414	3.34125	3.25666	1.83012	0		340	3.49447	3.25059	3.12766	2.94341	1.82935	0		340.2	3.57756	3.43399	3.27265	2.91729	2.10752	0		340	2.92556	2.89603	2.8039	2.59502	2.02472	0
340.19	3.49857	3.44039	3.33571	3.25442	1.82906	0		340.2	3.49059	3.24705	3.12572	2.94263	1.82797	0		340.4	3.57795	3.43268	3.27168	2.91246	2.10958	0		340.2	2.91934	2.89731	2.80693	2.59418	2.01957	0
340.39	3.49598	3.44415	3.33371	3.25751	1.82923	0		340.4	3.48297	3.24281	3.12475	2.94016	1.82633	0		340.6	3.58001	3.43418	3.27272	2.9157	2.10549	0		340.4	2.91845	2.89696	2.81061	2.59944	2.02512	0
340.59	3.50908	3.45126	3.34771	3.26624	1.83982	0		340.6	3.48639	3.24853	3.12609	2.94608	1.82519	0		340.8	3.58334	3.43845	3.27952	2.91973	2.11772	0		340.6	2.914	2.89473	2.80167	2.59163	2.01842	0
340.79	3.50003	3.44719	3.34583	3.2633	1.83889	0		340.8	3.4907	3.24773	3.12587	2.94191	1.82792	0		341	3.58231	3.43715	3.27346	2.91987	2.11091	0		340.8	2.9277	2.90037	2.80811	2.59646	2.02522	0
340.99	3.49648	3.44093	3.33661	3.26031	1.83165	0		341	3.4861	3.24668	3.12323	2.94196	1.82712	0		341.2	3.57541	3.43955	3.27642	2.91799	2.11161	0		341	2.92257	2.89252	2.8099	2.59371	2.02416	0
341.19	3.508	3.45938	3.34484	3.26854	1.8473	0		341.2	3.48315	3.24583	3.12844	2.93749	1.82944	0		341.4	3.58061	3.4429	3.27328	2.92686	2.11778	0		341.2	2.91983	2.89499	2.81048	2.59727	2.02784	0
341.39	3.49359	3.43605	3.34026	3.25866	1.8339	0		341.4	3.48785	3.24257	3.12418	2.93721	1.82458	0		341.6	3.57528	3.43434	3.2754	2.91473	2.11394	0		341.4	2.91994	2.9054	2.80654	2.5992	2.02798	0
341.59	3.49979	3.44172	3.33567	3.26386	1.83854	0		341.6	3.48381	3.24361	3.11959	2.938	1.82773	0		341.8	3.57694	3.44321	3.27814	2.91819	2.11813	0		341.6	2.93307	2.89648	2.81069	2.59824	2.03166	0
341.79	3.50287	3.45592	3.34109	3.26527	1.84437	0		341.8	3.4928	3.2515	3.12418	2.94132	1.83161	0		342	3.5755	3.43293	3.27148	2.91428	2.12221	0		341.8	2.91754	2.90103	2.80277	2.59199	2.02148	0
341.99	3.49563	3.44585	3.34388	3.26446	1.84324	0		342	3.48605	3.24482	3.12735	2.93883	1.8302	0		342.2	3.57597	3.4285	3.27166	2.91896	2.11694	0		342	2.91703	2.89367	2.80319	2.59213	2.01827	0
342.2	3.49612	3.44114	3.33874	3.262	1.8434	0		342.2	3.48417	3.24575	3.1212	2.94147	1.82825	0		342.4	3.58278	3.43323	3.27595	2.92489	2.11729	0		342.2	2.92902	2.90131	2.8053	2.5944	2.02803	0
342.39	3.51	3.4529	3.34329	3.26807	1.84987	0		342.4	3.49567	3.25026	3.12522	2.94298	1.83461	0		342.6	3.58548	3.43918	3.27515	2.9279	2.11927	0		342.4	2.92828	2.89966	2.80624	2.59989	2.03042	0
342.59	3.49687	3.44632	3.34101	3.26505	1.85144	0		342.6	3.49472	3.25377	3.13133	2.94807	1.83911	0		342.8	3.57374	3.43038	3.27028	2.91754	2.12135	0		342.6	2.91866	2.89481	2.80287	2.59366	2.02685	0
342.8	3.50535	3.44345	3.34245	3.26085	1.84438	0		342.8	3.48016	3.23971	3.12259	2.93582	1.82725	0		343	3.5812	3.43365	3.28149	2.91919	2.11351	0		342.8	2.9184	2.89993	2.80887	2.59549	2.02509	0
342.99	3.50181	3.44886	3.34476	3.26478	1.85351	0		343	3.49113	3.24342	3.12459	2.94187	1.83436	0		343.2	3.58536	3.43924	3.27983	2.93033	2.12628	0		343	2.93428	2.90105	2.81264	2.60571	2.02993	0
343.19	3.50337	3.44417	3.35028	3.26522	1.85282	0		343.2	3.49308	3.24897	3.12986	2.9397	1.83956	0		343.4	3.58451	3.44177	3.27995	2.9205	2.12645	0		343.2	2.92815	2.89727	2.80707	2.59512	2.03268	0
343.4	3.49786	3.44364	3.3399	3.25621	1.84847	0		343.4	3.47639	3.23888	3.11402	2.93842	1.82793	0		343.6	3.57714	3.4362	3.27473	2.91384	2.12481	0		343.4	2.91852	2.89597	2.80974	2.59297	2.0262	0
343.59	3.50902	3.45429	3.34865	3.27091	1.86412	0		343.6	3.49331	3.25337	3.13171	2.94778	1.83724	0		343.8	3.58376	3.44174	3.27743	2.92236	2.13015	0		343.6	2.91995	2.89997	2.79909	2.60372	2.02973	0
343.79	3.50954	3.44899	3.34698	3.27262	1.86319	0		343.8	3.4908	3.24322	3.12372	2.94408	1.83315	0		344	3.57799	3.4291	3.26916	2.91578	2.11951	0		343.8	2.92909	2.89655	2.80877	2.59993	2.03458	0
343.99	3.49144	3.43837	3.33384	3.25894	1.85393	0		344	3.48453	3.23698	3.1244	2.9376	1.83077	0		344.2	3.57495	3.43395	3.27126	2.9188	2.11964	0		344	2.92914	2.90028	2.8107	2.60683	2.0371	0
344.19	3.50366	3.44563	3.33879	3.26038	1.85255	0		344.2	3.48427	3.2436	3.1208	2.93932	1.83431	0		344.4	3.57952	3.43142	3.27378	2.91256	2.12286	0		344.2	2.92473	2.89731	2.81318	2.60754	2.02933	0
344.4	3.50261	3.45376	3.34598	3.27047	1.86724	0		344.4	3.48925	3.24385	3.1246	2.94114	1.83923	0		344.6	3.58102	3.4355	3.27956	2.92362	2.13543	0		344.4	2.92183	2.90271	2.81158	2.60033	2.03562	0
344.59	3.49575	3.44259	3.34397	3.26498	1.85699	0		344.6	3.4948	3.24893	3.12801	2.94453	1.84559	0		344.8	3.57267	3.43154	3.2699	2.91894	2.11984	0		344.6	2.92857	2.90012	2.80952	2.60007	2.02961	0
344.79	3.49646	3.44146	3.33442	3.26309	1.85906	0		344.8	3.4826	3.24806	3.12013	2.9384	1.84408	0		345	3.58218	3.44303	3.27543	2.9217	2.12963	0		344.8	2.92356	2.89919	2.80638	2.60058	2.03493	0
344.99	3.51251	3.45573	3.34661	3.27711	1.87014	0		345	3.48676	3.24816	3.1306	2.94196	1.83776	0		345.2	3.57521	3.43657	3.27533	2.91618	2.13395	0		345	2.91461	2.89306	2.80697	2.59483	2.02777	0
345.19	3.49632	3.4411	3.3375	3.26088	1.8554	0		345.2	3.49294	3.24389	3.1257	2.93996	1.84172	0		345.4	3.57578	3.43189	3.26936	2.91493	2.12823	0		345.2	2.92426	2.8978	2.80558	2.58948	2.02735	0
345.39	3.4963	3.4459	3.3372	3.26164	1.86188	0		345.4	3.49016	3.24172	3.12676	2.94161	1.84566	0		345.6	3.57609	3.43383	3.2751	2.9162	2.12456	0		345.4	2.92935	2.89359	2.80708	2.59056	2.03396	0
345.59	3.50814	3.4593	3.34862	3.27123	1.86763	0		345.6	3.48597	3.24728	3.12674	2.93863	1.83941	0		345.8	3.57515	3.44038	3.27986	2.91848	2.12957	0		345.6	2.92465	2.90507	2.81154	2.5984	2.04302	0
345.79	3.49421	3.43942	3.33501	3.26628	1.86026	0		345.8	3.48284	3.24345	3.12625	2.94666	1.84192	0		346	3.57848	3.43428	3.27025	2.91191	2.12918	0		345.8	2.92384	2.89904	2.80733	2.59762	2.03093	0
345.99	3.50235	3.44656	3.34579	3.26524	1.86555	0		346	3.48869	3.24379	3.12674	2.93797	1.84274	0		346.2	3.57957	3.43579	3.2743	2.92058	2.13658	0		346	2.92811	2.8946	2.80826	2.59637	2.03232	0
346.19	3.50592	3.45346	3.34957	3.2679	1.87905	0		346.2	3.49252	3.24574	3.12873	2.94415	1.84661	0		346.4	3.58021	3.43951	3.27529	2.92198	2.13452	0		346.2	2.93011	2.89608	2.81515	2.59735	2.0379	0
346.39	3.50634	3.45448	3.34543	3.2716	1.87044	0		346.4	3.484	3.24521	3.12492	2.94625	1.84017	0		346.6	3.57747	3.4317	3.27156	2.91354	2.13234	0		346.4	2.92638	2.89912	2.80684	2.59537	2.03964	0
346.6	3.50682	3.45084	3.3416	3.26562	1.87086	0		346.6	3.48261	3.24179	3.13096	2.94183	1.84482	0		346.8	3.57792	3.4323	3.27454	2.91356	2.12984	0		346.6	2.92206	2.89397	2.80759	2.59535	2.03928	0
346.79	3.50927	3.45427	3.3516	3.27657	1.88205	0		346.8	3.48877	3.24492	3.12833	2.94119	1.84417	0		347.03	3.57387	3.43669	3.27686	2.91875	2.13233	0		346.8	2.92565	2.89869	2.80746	2.5967	2.03784	0
346.99	3.50138	3.44365	3.34079	3.26734	1.87471	0		347	3.49131	3.24615	3.12493	2.94682	1.84987	0		347.2	3.58265	3.43738	3.27554	2.92025	2.14105	0		347	2.92755	2.89929	2.81057	2.60367	2.04278	0
347.2	3.50534	3.44948	3.34206	3.2705	1.87363	0		347.2	3.48513	3.24746	3.12288	2.94004	1.84332	0		347.4	3.57133	3.43624	3.2736	2.91915	2.13378	0		347.2	2.92385	2.89898	2.81039	2.59411	2.03465	0
347.39	3.50385	3.44386	3.34711	3.2686	1.87646	0		347.4	3.49175	3.24561	3.12315	2.94131	1.85115	0		347.6	3.58186	3.43636	3.27758	2.92345	2.14444	0		347.4	2.92479	2.89946	2.80678	2.59971	2.03636	0
347.59	3.50531	3.44498	3.34467	3.26608	1.87568	0		347.6	3.49308	3.24726	3.12623	2.94513	1.84722	0		347.8	3.57873	3.43309	3.27661	2.92094	2.14053	0		347.6	2.92373	2.89834	2.80455	2.59465	2.03282	0
347.8	3.50287	3.45158	3.34204	3.26326	1.87888	0		347.8	3.4858	3.24196	3.12382	2.93843	1.84149	0		348	3.57662	3.43658	3.27504	2.91979	2.13623	0		347.8	2.92574	2.9013	2.81016	2.60143	2.04047	0
347.99	3.50177	3.45249	3.34378	3.26983	1.87816	0		348	3.48936	3.24978	3.13185	2.94444	1.85055	0		348.2	3.58454	3.44206	3.27678	2.92776	2.14487	0		348	2.92045	2.89792	2.81109	2.59653	2.04136	0
348.19	3.50751	3.44593	3.34892	3.26802	1.885	0		348.2	3.48245	3.23805	3.12095	2.93826	1.84546	0		348.4	3.57274	3.43	3.27313	2.91513	2.14132	0		348.2	2.92655	2.9065	2.81104	2.6013	2.0435	0
348.4	3.49556	3.4404	3.34068	3.2588	1.87893	0		348.4	3.49003	3.24259	3.12496	2.9409	1.85007	0		348.6	3.57608	3.43885	3.27431	2.91985	2.13271	0		348.4	2.9369	2.90351	2.81561	2.60382	2.04448	0
348.6	3.50778	3.45743	3.34754	3.26914	1.88653	0		348.6	3.48804	3.24976	3.12211	2.94333	1.85056	0		348.8	3.58234	3.44334	3.28083	2.92517	2.14984	0		348.6	2.9256	2.90014	2.80772	2.59883	2.04356	0
348.79	3.50236	3.44847	3.34761	3.26677	1.88333	0		348.8	3.49099	3.24764	3.1322	2.94369	1.8539	0		349	3.57677	3.43398	3.26916	2.917	2.14424	0		348.8	2.91464	2.89664	2.80435	2.59855	2.03596	0
348.99	3.49155	3.43348	3.33959	3.26514	1.88063	0		349	3.49028	3.24676	3.12711	2.944	1.85521	0		349.2	3.57957	3.4316	3.27691	2.91749	2.14627	0		349	2.93406	2.90445	2.81023	2.60101	2.04039	0
349.19	3.51036	3.45301	3.35101	3.26746	1.89706	0		349.2	3.49687	3.25077	3.12123	2.94274	1.85505	0		349.4	3.58438	3.44451	3.27848	2.92769	2.14551	0		349.2	2.93155	2.90418	2.80834	2.60145	2.04553	0
349.39	3.50189	3.44969	3.35269	3.2718	1.89685	0		349.4	3.49225	3.24911	3.12844	2.94648	1.85206	0		349.6	3.57546	3.43259	3.26891	2.91602	2.14226	0		349.4	2.92398	2.90375	2.81669	2.59539	2.03931	0
349.59	3.49758	3.44143	3.34083	3.26461	1.88449	0		349.6	3.48214	3.23958	3.12092	2.94309	1.85447	0		349.8	3.58305	3.43657	3.27789	2.92039	2.14949	0		349.6	2.92687	2.9046	2.81959	2.5973	2.04609	0
349.79	3.50693	3.45329	3.34629	3.27047	1.89543	0		349.8	3.49457	3.2523	3.12748	2.94321	1.8542	0		350	3.58394	3.43721	3.28045	2.92028	2.15105	0		349.8	2.92725	2.90176	2.81546	2.6026	2.04497	0
349.99	3.50064	3.44562	3.34927	3.26711	1.89194	0		350	3.48463	3.24764	3.12492	2.93643	1.85216	0		350.2	3.58699	3.4369	3.27797	2.92589	2.15176	0		350	2.93112	2.90085	2.8129	2.60135	2.0474	0
350.19	3.49614	3.44322	3.33595	3.26455	1.8929	0		350.2	3.48685	3.24924	3.13244	2.94484	1.85849	0		350.4	3.57127	3.43701	3.27654	2.91757	2.14784	0		350.2	2.92303	2.89067	2.80945	2.59047	2.0456	0
350.39	3.50685	3.45845	3.34447	3.27027	1.89924	0		350.4	3.48619	3.24175	3.12493	2.93971	1.85324	0		350.6	3.58054	3.43808	3.27378	2.91942	2.15346	0		350.4	2.91797	2.90106	2.81237	2.60059	2.04632	0
350.63	3.5059	3.44632	3.34285	3.27252	1.90075	0		350.6	3.49981	3.25193	3.13116	2.94571	1.86144	0		350.8	3.5865	3.43918	3.27625	2.92559	2.1572	0		350.6	2.92659	2.89785	2.80088	2.59722	2.04452	0
350.79	3.49813	3.44171	3.33955	3.26409	1.89665	0		350.8	3.4873	3.24713	3.12407	2.9444	1.85226	0		351	3.57646	3.43671	3.27718	2.91838	2.14645	0		350.8	2.92965	2.90017	2.80975	2.59845	2.04765	0
351	3.5064	3.46009	3.35072	3.27309	1.90382	0		351	3.48278	3.24426	3.12763	2.93843	1.85912	0		351.2	3.58347	3.44185	3.27715	2.92323	2.15336	0		351	2.92071	2.89697	2.8053	2.5968	2.04978	0
351.19	3.50769	3.45797	3.34802	3.27428	1.9061	0		351.2	3.49022	3.24851	3.13021	2.94495	1.85986	0		351.4	3.5814	3.43862	3.27596	2.92053	2.15989	0		351.2	2.91984	2.89923	2.80833	2.60069	2.04954	0
351.39	3.49558	3.43747	3.34053	3.26332	1.89841	0		351.4	3.49097	3.24204	3.12811	2.94562	1.85457	0		351.6	3.57589	3.43759	3.27811	2.92927	2.15322	0		351.4	2.93159	2.89973	2.80971	2.59624	2.04263	0
351.6	3.50791	3.45789	3.34546	3.2748	1.9032	0		351.6	3.4866	3.24411	3.11715	2.93913	1.85434	0		351.8	3.58746	3.4465	3.27989	2.93086	2.15331	0		351.6	2.92934	2.90003	2.81468	2.60272	2.05418	0
351.79	3.51011	3.4593	3.35025	3.2781	1.90903	0		351.8	3.48843	3.24988	3.12899	2.94764	1.86135	0		352	3.58	3.43663	3.27891	2.92286	2.15624	0		351.8	2.92053	2.89732	2.80682	2.59999	2.04434	0
351.99	3.50353	3.447	3.34581	3.27228	1.90866	0		352	3.48508	3.24078	3.12037	2.93896	1.85266	0		352.2	3.57607	3.43226	3.26889	2.91695	2.15403	0		352	2.92444	2.90556	2.81186	2.59872	2.04651	0
352.2	3.50639	3.44803	3.34582	3.27222	1.9082	0		352.2	3.48388	3.2474	3.1209	2.94417	1.85738	0		352.4	3.58019	3.43692	3.27792	2.92478	2.15821	0		352.2	2.93451	2.90249	2.80853	2.59983	2.04971	0
352.4	3.5021	3.44753	3.34563	3.27641	1.90719	0		352.4	3.48615	3.24782	3.12628	2.94154	1.85934	0		352.6	3.58451	3.44111	3.28055	2.92667	2.1567	0		352.4	2.9299	2.90032	2.81123	2.60101	2.0535	0
352.6	3.50325	3.44422	3.33965	3.26734	1.90726	0		352.6	3.48799	3.24976	3.12943	2.94289	1.86132	0		352.8	3.57257	3.4264	3.27146	2.90936	2.15396	0		352.6	2.91697	2.89504	2.80649	2.5969	2.04944	0
352.79	3.5048	3.44593	3.34276	3.26671	1.90367	0		352.8	3.49228	3.2487	3.12051	2.94427	1.86387	0		353	3.5797	3.43729	3.27745	2.92162	2.1584	0		352.8	2.92643	2.89995	2.81466	2.60323	2.05146	0
352.99	3.50651	3.45673	3.35168	3.26817	1.91566	0		353	3.48746	3.24774	3.12458	2.93818	1.85965	0		353.2	3.57967	3.43828	3.28042	2.92138	2.15704	0		353	2.92803	2.90519	2.81076	2.60243	2.05747	0
353.19	3.50384	3.4501	3.35004	3.27103	1.91353	0		353.2	3.48812	3.24284	3.12804	2.94663	1.86681	0		353.4	3.58366	3.43988	3.2769	2.9237	2.15892	0		353.2	2.92205	2.89891	2.81354	2.60194	2.05042	0
353.39	3.50068	3.44768	3.34349	3.27158	1.90933	0		353.4	3.49267	3.24725	3.12512	2.94525	1.86611	0		353.6	3.57917	3.43631	3.27555	2.91758	2.1587	0		353.4	2.92634	2.90239	2.81523	2.60219	2.05479	0
353.59	3.50857	3.4536	3.35048	3.28112	1.91951	0		353.6	3.49759	3.25447	3.12979	2.947	1.87044	0		353.8	3.58688	3.44031	3.27869	2.92867	2.16761	0		353.6	2.92334	2.89966	2.80684	2.60371	2.04957	0
353.79	3.50178	3.45012	3.34593	3.27298	1.91679	0		353.8	3.4842	3.24216	3.12307	2.93992	1.86129	0		354	3.57678	3.43006	3.27405	2.91786	2.15942	0		353.8	2.93634	2.90313	2.80982	2.6017	2.05719	0
353.99	3.49614	3.44437	3.33863	3.26687	1.91244	0		354	3.48677	3.24782	3.12887	2.9465	1.87051	0		354.2	3.57768	3.43674	3.27111	2.91297	2.15867	0		354	2.92084	2.901	2.81539	2.60314	2.05605	0
354.2	3.50756	3.45588	3.35241	3.27643	1.91518	0		354.2	3.49031	3.24111	3.12574	2.94267	1.86387	0		354.4	3.58467	3.4443	3.28266	2.92275	2.17034	0		354.2	2.92366	2.89864	2.81044	2.60439	2.05038	0
354.39	3.50288	3.44644	3.34988	3.27119	1.92009	0		354.4	3.48929	3.24734	3.12527	2.9384	1.86187	0		354.6	3.58034	3.43706	3.27749	2.92355	2.16431	0		354.4	2.93	2.90127	2.81075	2.60325	2.05605	0
354.59	3.50043	3.4438	3.33936	3.26475	1.91142	0		354.6	3.48706	3.24244	3.11965	2.94467	1.8655	0		354.8	3.58113	3.42939	3.27599	2.92087	2.15669	0		354.6	2.93131	2.89898	2.81589	2.60259	2.05951	0
354.8	3.50895	3.46534	3.35531	3.28024	1.93027	0		354.8	3.48802	3.24396	3.1261	2.93922	1.8656	0		355	3.58142	3.44125	3.28103	2.92416	2.16934	0		354.8	2.92028	2.90177	2.81225	2.60513	2.05416	0
354.99	3.4941	3.44032	3.34861	3.26813	1.91566	0		355	3.49767	3.25076	3.13048	2.94644	1.86822	0		355.2	3.58181	3.435	3.27892	2.92018	2.17155	0		355	2.92023	2.90048	2.80811	2.59913	2.05102	0
355.19	3.50313	3.44546	3.33847	3.26425	1.92292	0		355.2	3.49024	3.24504	3.12286	2.94281	1.87207	0		355.4	3.57826	3.43254	3.27787	2.92249	2.16201	0		355.2	2.93206	2.90361	2.8116	2.59665	2.05796	0
355.39	3.50694	3.4561	3.3495	3.2738	1.92794	0		355.41	3.49033	3.25283	3.13009	2.947	1.87263	0		355.6	3.58911	3.44698	3.28328	2.93173	2.1707	0		355.4	2.92168	2.89234	2.80571	2.60094	2.05208	0
355.6	3.50105	3.44389	3.34066	3.26782	1.92603	0		355.6	3.49473	3.24947	3.13239	2.94489	1.8718	0		355.8	3.57808	3.43172	3.27564	2.92396	2.1701	0		355.6	2.91839	2.90284	2.80965	2.60318	2.05618	0
355.8	3.50161	3.44448	3.33964	3.26388	1.91823	0		355.8	3.49423	3.2513	3.13354	2.94629	1.87298	0		356	3.58586	3.4395	3.28089	2.92217	2.17073	0		355.8	2.92542	2.89582	2.80747	2.596	2.05017	0
356	3.50909	3.45259	3.3535	3.27203	1.93119	0		356	3.49758	3.2488	3.12793	2.9485	1.87456	0		356.2	3.58192	3.4381	3.28386	2.93072	2.16759	0		356	2.93153	2.89933	2.81046	2.5979	2.05504	0
356.19	3.50436	3.44612	3.34585	3.27156	1.93457	0		356.2	3.49247	3.25126	3.12879	2.95115	1.87224	0		356.4	3.58859	3.4394	3.27741	2.92365	2.17112	0		356.2	2.92627	2.90224	2.81283	2.59932	2.0584	0
356.4	3.50042	3.44373	3.33866	3.26518	1.92452	0		356.4	3.49187	3.24507	3.12063	2.94469	1.86999	0		356.6	3.57756	3.44095	3.27588	2.92313	2.17671	0		356.4	2.92467	2.90157	2.8113	2.59548	2.06056	0
356.6	3.50653	3.45172	3.34829	3.27626	1.93432	0		356.6	3.49544	3.24524	3.12608	2.94135	1.87526	0		356.8	3.56691	3.43296	3.27068	2.91088	2.17082	0		356.6	2.92636	2.89677	2.80746	2.59764	2.05425	0
356.8	3.50124	3.4455	3.33822	3.27373	1.93108	0		356.8	3.49741	3.2535	3.13103	2.94752	1.87138	0		357	3.58274	3.44235	3.27649	2.92603	2.17925	0		356.8	2.93084	2.89897	2.81024	2.60407	2.05807	0
357	3.49108	3.43754	3.34104	3.26127	1.92524	0		357	3.49484	3.24541	3.1308	2.94974	1.87878	0		357.2	3.57579	3.43695	3.27094	2.92132	2.16573	0		357	2.92041	2.89933	2.81234	2.59457	2.05617	0
357.2	3.51111	3.45873	3.35004	3.27862	1.94037	0		357.2	3.48871	3.24589	3.13249	2.94875	1.87654	0		357.4	3.58165	3.44249	3.28417	2.92526	2.17992	0		357.2	2.91944	2.89783	2.81183	2.60038	2.05843	0
357.39	3.50867	3.45263	3.35177	3.27709	1.93443	0		357.4	3.49832	3.25232	3.13147	2.95079	1.87991	0		357.6	3.58009	3.43695	3.27756	2.91754	2.18125	0		357.4	2.93257	2.8987	2.81198	2.60195	2.05737	0
357.59	3.50004	3.44661	3.33996	3.26358	1.93301	0		357.6	3.49145	3.25189	3.12576	2.9439	1.88026	0		357.8	3.57872	3.43925	3.28353	2.92142	2.17338	0		357.6	2.93456	2.89866	2.80771	2.59993	2.0576	0
357.79	3.50271	3.45084	3.34743	3.27499	1.93804	0		357.8	3.48557	3.24925	3.12492	2.94208	1.87858	0		358	3.58061	3.452	3.27503	2.93135	2.17341	0		357.8	2.92817	2.89728	2.81909	2.60265	2.06656	0
357.99	3.49719	3.45032	3.34754	3.26998	1.93792	0		358	3.49725	3.25309	3.13525	2.95399	1.88351	0		358.2	3.58201	3.442	3.28074	2.92831	2.18419	0		358	2.91937	2.8966	2.80964	2.59845	2.05098	0
358.19	3.4976	3.44351	3.3429	3.26637	1.93589	0		358.2	3.49319	3.24688	3.13015	2.94498	1.87517	0		358.4	3.57884	3.43556	3.27945	2.92663	2.18272	0		358.2	2.93283	2.90036	2.81064	2.60352	2.06311	0
358.39	3.50176	3.44895	3.34387	3.26504	1.93627	0		358.4	3.48815	3.24879	3.12457	2.94043	1.87825	0		358.6	3.58209	3.44307	3.27915	2.92104	2.17531	0		358.4	2.92634	2.89766	2.81339	2.59849	2.05836	0
358.59	3.50434	3.45671	3.35105	3.27753	1.94743	0		358.6	3.49199	3.25066	3.13078	2.94539	1.87738	0		358.8	3.58029	3.43747	3.27592	2.92309	2.17598	0		358.6	2.92341	2.90305	2.8101	2.59678	2.06644	0
358.79	3.50124	3.4422	3.3409	3.26708	1.9405	0		358.8	3.49411	3.24473	3.12228	2.94714	1.8805	0		359	3.5826	3.44104	3.28157	2.9268	2.18338	0		358.8	2.92456	2.89696	2.81028	2.59837	2.05326	0
358.99	3.50208	3.44959	3.34303	3.26895	1.94296	0		359	3.48934	3.25075	3.12388	2.93868	1.88122	0		359.2	3.5862	3.44329	3.27758	2.92795	2.17962	0		359	2.9378	2.90411	2.81885	2.60226	2.06688	0
359.2	3.50622	3.45469	3.34893	3.27923	1.94357	0		359.2	3.49328	3.25439	3.13552	2.95019	1.88696	0		359.4	3.58249	3.43765	3.28005	2.92649	2.17987	0		359.2	2.92757	2.89934	2.81411	2.60191	2.06601	0
359.4	3.50077	3.44087	3.33818	3.26801	1.94751	0		359.4	3.48805	3.24285	3.12755	2.94242	1.88158	0		359.6	3.5847	3.43464	3.27883	2.92611	2.18241	0		359.4	2.92349	2.9026	2.8102	2.59673	2.06302	0
359.59	3.50057	3.44406	3.34352	3.27136	1.94931	0		359.6	3.48944	3.24328	3.12492	2.94269	1.87894	0		359.8	3.5822	3.43762	3.27964	2.91776	2.18108	0		359.6	2.92814	2.90261	2.81082	2.60425	2.06133	0
359.79	3.50554	3.45865	3.35283	3.28032	1.95263	0		359.8	3.49646	3.25178	3.13483	2.95146	1.88317	0		360	3.58187	3.44015	3.28226	2.92473	2.18909	0		359.8	2.92987	2.89261	2.80704	2.60018	2.06453	0
360	3.49201	3.44381	3.33856	3.26731	1.94375	0		360	3.49273	3.24758	3.1302	2.94378	1.88186	0		360.2	3.588	3.43685	3.27994	2.92776	2.18252	0		360	2.9253	2.90392	2.81048	2.60277	2.0661	0
360.19	3.5043	3.44325	3.34213	3.26767	1.95004	0		360.2	3.48946	3.24598	3.12687	2.94477	1.88168	0		360.4	3.5819	3.44476	3.27752	2.92175	2.18278	0		360.2	2.91888	2.90601	2.8111	2.59778	2.06086	0
360.39	3.5126	3.45612	3.35228	3.28313	1.95661	0		360.4	3.49111	3.24812	3.12054	2.94246	1.88354	0		360.6	3.58148	3.43674	3.275	2.9238	2.18687	0		360.4	2.92784	2.89836	2.81364	2.60152	2.06192	0
360.6	3.49393	3.44509	3.34168	3.26245	1.94685	0		360.6	3.49237	3.24744	3.12781	2.94673	1.88209	0		360.8	3.58513	3.44399	3.28925	2.92849	2.18528	0		360.6	2.928	2.90049	2.81117	2.60536	2.06963	0
360.8	3.50105	3.45342	3.34705	3.27265	1.95746	0		360.8	3.48534	3.24375	3.12236	2.94052	1.87834	0		361	3.57948	3.44348	3.27407	2.92703	2.17837	0		360.8	2.92698	2.9056	2.81625	2.59999	2.06477	0
361	3.50947	3.45911	3.35653	3.28271	1.96631	0		361	3.49537	3.25332	3.13322	2.94749	1.88308	0		361.2	3.58193	3.44335	3.27996	2.92682	2.18834	0		361	2.92527	2.90147	2.81157	2.6016	2.05809	0
361.2	3.49562	3.44307	3.34282	3.26439	1.95253	0		361.2	3.48942	3.24266	3.12614	2.93674	1.8815	0		361.4	3.58179	3.43633	3.27657	2.92178	2.18795	0		361.2	2.92656	2.89808	2.8092	2.60046	2.06549	0
361.4	3.49778	3.44736	3.348	3.27209	1.95797	0		361.4	3.48919	3.24598	3.12455	2.94148	1.88065	0		361.6	3.58404	3.44062	3.27647	2.92437	2.19021	0		361.4	2.93437	2.90109	2.81517	2.59817	2.07176	0
361.6	3.51118	3.4579	3.35152	3.27512	1.96274	0		361.6	3.47927	3.24159	3.12526	2.94456	1.88251	0		361.8	3.5824	3.44396	3.27687	2.9217	2.18628	0		361.6	2.92375	2.89681	2.80837	2.60447	2.07007	0
361.8	3.50151	3.44432	3.34642	3.26647	1.96153	0		361.8	3.49663	3.25046	3.12738	2.9517	1.89006	0		362	3.57912	3.43647	3.27812	2.9202	2.19115	0		361.8	2.91967	2.89854	2.81089	2.59901	2.05871	0
362	3.49895	3.44912	3.34615	3.27159	1.95572	0		362	3.48472	3.2416	3.11787	2.94438	1.88056	0		362.2	3.58381	3.43737	3.27447	2.92411	2.18846	0		362	2.93486	2.89368	2.81327	2.60212	2.06581	0
362.2	3.50211	3.45686	3.35023	3.27521	1.96383	0		362.2	3.49617	3.252	3.12927	2.94949	1.89578	0		362.4	3.58333	3.43631	3.27471	2.92157	2.1842	0		362.2	2.9292	2.89515	2.81686	2.59823	2.06609	0
362.39	3.49871	3.44801	3.3438	3.27027	1.96713	0		362.4	3.48512	3.2488	3.13125	2.9456	1.88838	0		362.6	3.58034	3.44521	3.28092	2.9248	2.18967	0		362.4	2.92641	2.91027	2.81438	2.60863	2.07108	0
362.6	3.48818	3.43561	3.33446	3.25963	1.96019	0		362.6	3.49261	3.24885	3.12594	2.94688	1.88948	0		362.8	3.58384	3.43846	3.27966	2.92361	2.1865	0		362.6	2.92724	2.90321	2.81493	2.59999	2.06549	0
362.79	3.50727	3.4523	3.35321	3.27549	1.96845	0		362.8	3.49512	3.25074	3.12777	2.94553	1.8928	0		363	3.58784	3.44333	3.28538	2.92676	2.1949	0		362.8	2.93042	2.90154	2.80893	2.60066	2.05753	0
362.99	3.50327	3.45292	3.34701	3.2772	1.97742	0		363	3.49714	3.25408	3.13091	2.95171	1.89323	0		363.2	3.58326	3.43857	3.27539	2.92241	2.18705	0		363	2.92692	2.90189	2.81311	2.6006	2.07103	0
363.2	3.49212	3.44616	3.3412	3.26774	1.95647	0		363.2	3.48903	3.24524	3.1276	2.94267	1.893	0		363.4	3.5795	3.44564	3.27981	2.92336	2.19333	0		363.2	2.92038	2.8971	2.80731	2.59672	2.07124	0
363.4	3.50667	3.45515	3.35049	3.27885	1.97555	0		363.4	3.49552	3.25341	3.13174	2.94629	1.89652	0		363.6	3.58454	3.43918	3.28182	2.92002	2.1981	0		363.4	2.92476	2.90278	2.81551	2.60064	2.06988	0
363.6	3.50418	3.45297	3.34832	3.27341	1.97354	0		363.6	3.49178	3.24519	3.13279	2.94052	1.89452	0		363.8	3.58696	3.44263	3.28163	2.9268	2.19839	0		363.6	2.93475	2.89994	2.81262	2.60371	2.0705	0
363.8	3.49972	3.45208	3.34186	3.26777	1.97006	0		363.8	3.48578	3.24924	3.12885	2.94228	1.89568	0		364	3.58114	3.43879	3.27685	2.9229	2.1954	0		363.8	2.92587	2.89938	2.81153	2.59473	2.06956	0
363.99	3.50326	3.44509	3.34694	3.27137	1.96928	0		364	3.4848	3.24784	3.1207	2.94643	1.89208	0		364.2	3.57528	3.4341	3.27683	2.92241	2.1915	0		364	2.91941	2.8993	2.81477	2.5989	2.07013	0
364.19	3.50916	3.45513	3.35255	3.27949	1.97768	0		364.2	3.48917	3.2487	3.12452	2.9472	1.89037	0		364.4	3.58331	3.4376	3.27798	2.92357	2.19997	0		364.2	2.92209	2.8929	2.80806	2.5987	2.06884	0
364.4	3.49677	3.44315	3.33942	3.2591	1.96661	0		364.4	3.49579	3.24935	3.12998	2.94445	1.89503	0		364.6	3.57966	3.43796	3.27692	2.92152	2.19366	0		364.4	2.93085	2.89645	2.80737	2.59635	2.07363	0
364.59	3.5018	3.45374	3.34427	3.2733	1.97639	0		364.6	3.48589	3.25223	3.12835	2.94837	1.90493	0		364.8	3.58492	3.44591	3.28413	2.92649	2.20212	0		364.6	2.92614	2.90431	2.81301	2.60564	2.07661	0
364.79	3.50673	3.45335	3.3552	3.27958	1.9835	0		364.8	3.49283	3.24598	3.12558	2.94162	1.89187	0		365	3.58057	3.44	3.2815	2.91858	2.20573	0		364.8	2.91957	2.89024	2.80874	2.59643	2.06412	0
365	3.4998	3.44433	3.34507	3.26639	1.97886	0		365	3.49409	3.24356	3.12253	2.9437	1.8932	0		365.2	3.58303	3.43455	3.27958	2.92373	2.19777	0		365	2.92683	2.90075	2.80703	2.59856	2.06935	0
365.2	3.50219	3.45322	3.34597	3.27702	1.98194	0		365.2	3.4867	3.24459	3.12322	2.94293	1.89546	0		365.4	3.58447	3.44646	3.28455	2.93031	2.20256	0		365.2	2.93055	2.89827	2.80551	2.60202	2.07165	0
365.4	3.50572	3.45532	3.35104	3.27687	1.98346	0		365.4	3.49111	3.24759	3.12932	2.94912	1.89526	0		365.6	3.5852	3.43901	3.28237	2.92315	2.20238	0		365.4	2.92116	2.9009	2.81231	2.60337	2.07232	0
365.59	3.50223	3.44168	3.337	3.27026	1.97513	0		365.6	3.49375	3.24794	3.12709	2.94729	1.89899	0		365.8	3.57656	3.43666	3.27639	2.92194	2.19866	0		365.6	2.92959	2.90189	2.81475	2.6082	2.07447	0
365.79	3.50115	3.4522	3.34754	3.27025	1.98521	0		365.8	3.48997	3.24489	3.12731	2.9463	1.8991	0		366	3.57833	3.43885	3.27797	2.92086	2.19664	0		365.8	2.93125	2.90299	2.81449	2.60646	2.07775	0
365.99	3.50703	3.45957	3.35358	3.28441	1.99322	0		366	3.49462	3.24935	3.13386	2.94738	1.90752	0		366.2	3.58048	3.43319	3.27162	2.91622	2.19904	0		366	2.93048	2.9025	2.81251	2.60198	2.07567	0
366.19	3.49802	3.44566	3.34243	3.26688	1.97887	0		366.2	3.48536	3.24548	3.13079	2.94813	1.90076	0		366.4	3.5701	3.43153	3.27544	2.91738	2.20003	0		366.2	2.93198	2.89979	2.81618	2.60369	2.08221	0
366.39	3.50567	3.44677	3.34769	3.26999	1.98561	0		366.4	3.49508	3.24762	3.12631	2.94898	1.90195	0		366.6	3.58202	3.4344	3.27934	2.91951	2.203	0		366.4	2.92157	2.89936	2.81444	2.59653	2.07061	0
366.59	3.5049	3.45437	3.34682	3.27385	1.98867	0		366.6	3.49512	3.25281	3.13046	2.94529	1.90548	0		366.8	3.58578	3.44127	3.27733	2.92506	2.20586	0		366.6	2.93359	2.89782	2.80704	2.60321	2.07245	0
366.79	3.49608	3.43963	3.33996	3.26808	1.98165	0		366.8	3.49254	3.25035	3.12936	2.94937	1.89414	0		367.06	3.57828	3.4344	3.27601	2.92266	2.19704	0		366.8	2.92897	2.90238	2.81166	2.60437	2.08157	0
366.99	3.50391	3.44643	3.34831	3.27	1.98865	0		367	3.49794	3.24713	3.13091	2.94788	1.9021	0		367.22	3.58698	3.44874	3.2846	2.93556	2.21216	0		367	2.92582	2.90034	2.81552	2.60058	2.07642	0
367.19	3.50825	3.45877	3.35487	3.27898	1.99575	0		367.2	3.49539	3.25093	3.12543	2.94745	1.90488	0		367.4	3.59014	3.43987	3.2803	2.93165	2.21017	0		367.2	2.92912	2.89889	2.81378	2.59943	2.07554	0
367.39	3.49526	3.43934	3.33921	3.26734	1.98681	0		367.4	3.49031	3.25587	3.13072	2.95075	1.90366	0		367.6	3.58284	3.43975	3.27222	2.92141	2.20322	0		367.4	2.92592	2.90166	2.80961	2.59733	2.07273	0
367.6	3.50033	3.44768	3.34022	3.27143	1.98652	0		367.6	3.48614	3.25398	3.12656	2.94306	1.90314	0		367.8	3.58136	3.44368	3.28175	2.92505	2.21427	0		367.6	2.92552	2.89685	2.80629	2.59992	2.07064	0
367.8	3.50631	3.45644	3.35662	3.27942	1.99696	0		367.8	3.4957	3.25155	3.13174	2.95611	1.9091	0		368	3.57771	3.43667	3.2776	2.92707	2.20265	0		367.8	2.92529	2.89959	2.8165	2.60394	2.07402	0
368	3.50174	3.4383	3.34571	3.26938	1.98834	0		368	3.50079	3.25448	3.13142	2.94973	1.91198	0		368.2	3.58192	3.43229	3.27382	2.92033	2.20711	0		368	2.92362	2.90426	2.80956	2.59904	2.07385	0
368.19	3.50214	3.44471	3.3419	3.28007	1.9943	0		368.2	3.48876	3.24774	3.12522	2.94054	1.90329	0		368.4	3.58366	3.4391	3.27808	2.92231	2.20349	0		368.2	2.93102	2.89448	2.81058	2.5989	2.07028	0
368.39	3.5062	3.45427	3.34723	3.27483	2.00019	0		368.4	3.4875	3.24647	3.1247	2.94575	1.90196	0		368.6	3.58377	3.45026	3.27679	2.92619	2.20803	0		368.4	2.92809	2.90518	2.82013	2.60585	2.08712	0
368.59	3.50912	3.45032	3.35008	3.28026	2.00371	0		368.6	3.49084	3.24639	3.13144	2.94463	1.90421	0		368.8	3.57737	3.43535	3.26877	2.91755	2.20381	0		368.6	2.92037	2.89905	2.81111	2.59674	2.07367	0
368.8	3.50024	3.44376	3.34787	3.26969	1.99987	0		368.8	3.49085	3.25015	3.12387	2.9431	1.90814	0		369	3.57951	3.43933	3.27525	2.91948	2.20537	0		368.8	2.92816	2.89713	2.8168	2.60184	2.07397	0
368.99	3.50794	3.45863	3.34981	3.2796	2.00688	0		369	3.49193	3.25068	3.1276	2.94709	1.91033	0		369.2	3.58119	3.44547	3.28225	2.92339	2.20807	0		369	2.92767	2.90017	2.80489	2.59717	2.07387	0
369.19	3.50548	3.45126	3.35026	3.27774	2.00771	0		369.2	3.48486	3.24333	3.12488	2.94113	1.90008	0		369.4	3.57777	3.43935	3.27877	2.92772	2.21753	0		369.2	2.93001	2.9045	2.81092	2.60295	2.0777	0
369.4	3.50076	3.43701	3.33931	3.26682	1.99338	0		369.4	3.49809	3.25522	3.13124	2.94979	1.90984	0		369.6	3.58083	3.43683	3.27352	2.92185	2.21333	0		369.4	2.92647	2.90152	2.81371	2.60102	2.08162	0
369.6	3.51354	3.46073	3.35391	3.28061	2.01309	0		369.6	3.49718	3.25512	3.13228	2.94657	1.91734	0		369.8	3.58973	3.43983	3.27975	2.92798	2.21439	0		369.6	2.92546	2.89996	2.80962	2.60284	2.07717	0
369.8	3.50627	3.45185	3.35451	3.27796	2.00488	0		369.8	3.49437	3.25447	3.12934	2.95294	1.91049	0		370	3.58193	3.44134	3.27312	2.92004	2.2105	0		369.8	2.93645	2.90162	2.81687	2.6043	2.08886	0
370	3.49953	3.44382	3.35134	3.27549	2.0086	0		370	3.48885	3.23772	3.12847	2.94576	1.89989	0		370.2	3.58041	3.43918	3.28605	2.92976	2.21856	0		370	2.92051	2.90028	2.80969	2.60502	2.07749	0
370.2	3.51238	3.45436	3.35187	3.27652	2.01286	0		370.2	3.48817	3.24248	3.1275	2.94944	1.90716	0		370.4	3.57671	3.4395	3.27782	2.92394	2.21508	0		370.2	2.91848	2.89645	2.80766	2.59627	2.07579	0
370.4	3.5034	3.45269	3.35658	3.28255	2.01307	0		370.4	3.49524	3.25278	3.12715	2.94803	1.91209	0		370.6	3.58858	3.44136	3.28207	2.92113	2.21968	0		370.4	2.92841	2.89334	2.80814	2.60106	2.07781	0
370.63	3.50721	3.45872	3.35381	3.28166	2.01505	0		370.6	3.48751	3.24942	3.12591	2.94744	1.91315	0		370.8	3.5869	3.44743	3.28249	2.92624	2.2219	0		370.6	2.9229	2.89323	2.80457	2.60165	2.07692	0
370.79	3.50888	3.45425	3.3492	3.27704	2.01477	0		370.8	3.48811	3.25074	3.12979	2.95299	1.9078	0		371	3.58537	3.4452	3.28335	2.93377	2.21784	0		370.8	2.92413	2.89839	2.81259	2.60215	2.07807	0
370.99	3.51225	3.45626	3.35543	3.2853	2.02771	0		371	3.49634	3.24848	3.13198	2.94863	1.91098	0		371.2	3.58674	3.44201	3.28164	2.92608	2.22446	0		371	2.92096	2.90173	2.81337	2.59957	2.07724	0
371.19	3.49501	3.43967	3.34149	3.26483	2.01274	0		371.2	3.49133	3.24942	3.12261	2.94934	1.91231	0		371.4	3.58463	3.44285	3.28432	2.9284	2.21667	0		371.2	2.93268	2.89877	2.80821	2.59894	2.0784	0
371.4	3.50373	3.45341	3.34746	3.27149	2.01476	0		371.4	3.49142	3.24825	3.12989	2.94802	1.90808	0		371.6	3.579	3.44272	3.28993	2.92531	2.21707	0		371.4	2.92238	2.89339	2.81132	2.59758	2.07343	0
371.59	3.51095	3.46072	3.35451	3.28396	2.02753	0		371.6	3.49976	3.24806	3.13395	2.9519	1.90858	0		371.8	3.58339	3.44344	3.28725	2.92863	2.22993	0		371.6	2.9248	2.90375	2.81347	2.60517	2.08493	0
371.79	3.50154	3.44456	3.34561	3.27005	2.01699	0		371.8	3.49932	3.25556	3.13306	2.95479	1.91779	0		372	3.58278	3.437	3.28081	2.91861	2.22411	0		371.8	2.91961	2.89333	2.80993	2.59485	2.07641	0
371.99	3.50626	3.45769	3.35011	3.27607	2.02598	0		372	3.49074	3.25148	3.12791	2.94965	1.91607	0		372.2	3.58587	3.43835	3.28035	2.92319	2.21669	0		372	2.93052	2.89758	2.81042	2.5999	2.08561	0
372.2	3.507	3.46073	3.35214	3.2858	2.0252	0		372.2	3.48916	3.25312	3.13352	2.95299	1.91358	0		372.4	3.58571	3.44046	3.28218	2.92399	2.22283	0		372.2	2.93146	2.90467	2.81268	2.60558	2.08902	0
372.4	3.49896	3.44857	3.34588	3.2659	2.02337	0		372.4	3.49238	3.25167	3.13238	2.94822	1.91612	0		372.6	3.5834	3.43882	3.27388	2.92064	2.22164	0		372.4	2.92602	2.90598	2.81174	2.60166	2.0827	0
372.59	3.50034	3.44617	3.34466	3.27297	2.02015	0		372.6	3.4953	3.25074	3.12657	2.94824	1.92182	0		372.8	3.58829	3.44249	3.27938	2.92543	2.22278	0		372.6	2.92321	2.90574	2.80815	2.60056	2.07958	0
372.79	3.51105	3.46034	3.35255	3.28396	2.03001	0		372.8	3.50004	3.26086	3.13726	2.95704	1.92163	0		373	3.58192	3.43957	3.2796	2.92496	2.22122	0		372.8	2.93097	2.90137	2.80612	2.60221	2.08217	0
372.99	3.49756	3.44293	3.34494	3.27544	2.01702	0		373	3.49194	3.25287	3.13598	2.95151	1.91197	0		373.2	3.58454	3.43925	3.27838	2.92036	2.21863	0		373.01	2.92519	2.8929	2.80626	2.59981	2.07988	0
373.2	3.502	3.44771	3.34629	3.27128	2.02759	0		373.2	3.49414	3.25282	3.13485	2.95564	1.91896	0		373.4	3.58749	3.44506	3.28321	2.92933	2.23287	0		373.2	2.92354	2.89903	2.81154	2.59858	2.07904	0
373.39	3.51096	3.45982	3.35616	3.28832	2.03839	0		373.4	3.49844	3.25096	3.13435	2.95187	1.92155	0		373.6	3.58829	3.44053	3.28109	2.93097	2.22956	0		373.4	2.93034	2.90364	2.80964	2.60031	2.08248	0
373.59	3.50845	3.45772	3.35137	3.28563	2.03527	0		373.6	3.49761	3.24877	3.13096	2.95188	1.91903	0		373.8	3.58043	3.44092	3.28456	2.91944	2.22105	0		373.6	2.92639	2.89579	2.80835	2.60062	2.08304	0
373.8	3.50606	3.44829	3.34649	3.27306	2.02937	0		373.8	3.48645	3.24688	3.12807	2.94466	1.91574	0		374	3.58572	3.44452	3.27854	2.93137	2.23238	0		373.8	2.92667	2.89873	2.811	2.60361	2.08479	0
374	3.50843	3.45907	3.35276	3.28028	2.03764	0		374	3.49654	3.25314	3.13316	2.95414	1.91575	0		374.2	3.58905	3.43999	3.28164	2.92767	2.23189	0		374	2.92218	2.89983	2.81729	2.60135	2.08474	0
374.2	3.50035	3.44123	3.3426	3.27193	2.03131	0		374.2	3.49548	3.24496	3.12593	2.9457	1.91967	0		374.4	3.58133	3.43904	3.27908	2.92419	2.2312	0		374.2	2.92936	2.89944	2.81314	2.60461	2.08197	0
374.39	3.49812	3.44791	3.33845	3.2697	2.02348	0		374.4	3.48996	3.24973	3.12797	2.94685	1.91614	0		374.6	3.58688	3.44462	3.27917	2.92282	2.22587	0		374.41	2.93187	2.89894	2.81269	2.59921	2.08528	0
374.59	3.51307	3.46696	3.35611	3.2855	2.03948	0		374.6	3.49137	3.24988	3.13593	2.95404	1.92304	0		374.8	3.5784	3.43901	3.27563	2.92425	2.22749	0		374.6	2.92439	2.90088	2.80877	2.60372	2.08947	0
374.79	3.50417	3.4553	3.35121	3.28006	2.03507	0		374.8	3.50442	3.25673	3.1264	2.9556	1.92299	0		375	3.58428	3.43851	3.27625	2.92305	2.23841	0		374.8	2.91962	2.89948	2.81302	2.60095	2.08258	0
374.99	3.49924	3.44461	3.34379	3.27552	2.03292	0		375	3.49302	3.24604	3.12349	2.95034	1.92011	0		375.2	3.59065	3.44302	3.28168	2.92429	2.23205	0		375	2.92976	2.89878	2.80604	2.60031	2.07815	0
375.19	3.50576	3.45838	3.3523	3.28197	2.03788	0		375.2	3.48622	3.24871	3.13154	2.94843	1.91776	0		375.4	3.58194	3.44513	3.28472	2.92593	2.23273	0		375.2	2.93054	2.89458	2.81434	2.60644	2.0881	0
375.39	3.50942	3.45663	3.35539	3.28311	2.04271	0		375.4	3.49	3.24796	3.12646	2.95218	1.918	0		375.6	3.58595	3.43774	3.27957	2.93284	2.23384	0		375.41	2.92827	2.90262	2.81434	2.60125	2.0855	0
375.59	3.49652	3.44276	3.34213	3.27112	2.03343	0		375.6	3.49698	3.2498	3.12878	2.94813	1.92101	0		375.8	3.58223	3.43722	3.27815	2.92822	2.23344	0		375.6	2.92439	2.90096	2.81556	2.60577	2.08603	0
375.79	3.51067	3.45724	3.35374	3.28355	2.04298	0		375.8	3.49262	3.24964	3.12699	2.9441	1.92386	0		376	3.58442	3.44446	3.28229	2.92405	2.23316	0		375.8	2.93076	2.89717	2.81549	2.5952	2.08234	0
375.99	3.50919	3.45197	3.35171	3.27761	2.04466	0		376.01	3.49508	3.24225	3.12975	2.95277	1.9253	0		376.2	3.58158	3.43743	3.27926	2.92183	2.23044	0		376	2.9253	2.89754	2.80126	2.59539	2.08678	0
376.19	3.49705	3.44701	3.34574	3.27489	2.04905	0		376.2	3.49341	3.25334	3.12959	2.95384	1.92562	0		376.4	3.58087	3.43435	3.27603	2.92301	2.2254	0		376.2	2.92123	2.89928	2.80846	2.60109	2.08909	0
376.4	3.50224	3.44441	3.34336	3.2727	2.04121	0		376.4	3.49587	3.25781	3.13389	2.94998	1.93334	0		376.6	3.5833	3.43924	3.28042	2.92193	2.23251	0		376.4	2.92107	2.89703	2.81395	2.59569	2.08257	0
376.6	3.50597	3.45344	3.35362	3.28239	2.04776	0		376.6	3.49849	3.25508	3.13438	2.95599	1.92575	0		376.8	3.58894	3.44464	3.2824	2.92559	2.23761	0		376.6	2.92977	2.89825	2.80548	2.59387	2.08972	0
376.79	3.49842	3.43977	3.34288	3.27386	2.04434	0		376.8	3.49347	3.24627	3.12854	2.94983	1.9229	0		377	3.58446	3.43882	3.28016	2.92969	2.23598	0		376.8	2.92753	2.89946	2.81056	2.60288	2.08862	0
377	3.51278	3.45624	3.3534	3.28538	2.05595	0		377	3.49436	3.25114	3.128	2.94984	1.9313	0		377.2	3.58833	3.43892	3.28165	2.92705	2.24112	0		377	2.92529	2.90406	2.81326	2.60279	2.08733	0
377.19	3.50263	3.45457	3.34909	3.27868	2.0532	0		377.2	3.49842	3.2513	3.13656	2.9518	1.93217	0		377.4	3.58857	3.43842	3.27971	2.93037	2.2393	0		377.2	2.9299	2.9015	2.81509	2.60664	2.08782	0
377.39	3.50158	3.44558	3.34407	3.27378	2.04088	0		377.4	3.49148	3.24947	3.13212	2.94847	1.93054	0		377.6	3.57773	3.43662	3.27575	2.91776	2.23446	0		377.4	2.9393	2.90351	2.81637	2.60587	2.09315	0
377.6	3.50699	3.45361	3.34147	3.27939	2.0533	0		377.6	3.48471	3.24316	3.12487	2.94241	1.92311	0		377.8	3.58904	3.44427	3.2844	2.93182	2.24028	0		377.6	2.92965	2.90264	2.81078	2.60551	2.09473	0
377.79	3.50995	3.45773	3.35737	3.28146	2.06298	0		377.8	3.50249	3.24849	3.13317	2.95324	1.93272	0		378	3.58189	3.44083	3.27684	2.92821	2.23241	0		377.8	2.9269	2.90143	2.81493	2.60341	2.0899	0
378	3.50178	3.44552	3.34924	3.27666	2.04917	0		378	3.48956	3.2495	3.12819	2.94945	1.92978	0		378.2	3.58088	3.43189	3.27512	2.92638	2.23228	0		378	2.92952	2.89642	2.80492	2.59732	2.08734	0
378.2	3.49862	3.44823	3.34396	3.27305	2.05398	0		378.2	3.49291	3.25252	3.13247	2.95871	1.93433	0		378.4	3.5879	3.45131	3.28955	2.92722	2.24198	0		378.2	2.93256	2.90063	2.81463	2.60087	2.0928	0
378.4	3.5044	3.45539	3.35232	3.2815	2.0561	0		378.4	3.49677	3.25336	3.13802	2.95516	1.93482	0		378.6	3.58338	3.44294	3.2811	2.92748	2.23977	0		378.4	2.91833	2.89822	2.80995	2.59794	2.08576	0
378.6	3.50217	3.44483	3.3479	3.2771	2.05551	0		378.6	3.49381	3.25093	3.12818	2.9447	1.92732	0		378.8	3.57992	3.4363	3.2802	2.92821	2.24372	0		378.6	2.92535	2.9032	2.81455	2.60285	2.0896	0
378.8	3.50275	3.45246	3.3494	3.28033	2.0563	0		378.8	3.49298	3.25024	3.12319	2.94739	1.92576	0		379	3.5892	3.44523	3.27851	2.92995	2.23976	0		378.81	2.93712	2.91	2.81673	2.60784	2.10208	0
379	3.50324	3.45255	3.34646	3.28105	2.06593	0		379	3.49316	3.25268	3.13364	2.95005	1.93071	0		379.2	3.58152	3.44431	3.2807	2.92587	2.23966	0		379	2.93669	2.901	2.8144	2.61083	2.09238	0
379.2	3.50006	3.44668	3.34772	3.27392	2.05965	0		379.2	3.48647	3.24954	3.13167	2.94832	1.92952	0		379.4	3.58939	3.44347	3.28704	2.92878	2.24587	0		379.2	2.92339	2.89797	2.80755	2.60218	2.09124	0
379.39	3.50379	3.45031	3.35113	3.27996	2.0607	0		379.4	3.49114	3.24586	3.12971	2.95354	1.93125	0		379.6	3.58125	3.43988	3.27905	2.92377	2.24007	0		379.4	2.92607	2.89994	2.81077	2.60202	2.08873	0
379.59	3.51481	3.46235	3.3569	3.28784	2.06658	0		379.6	3.49098	3.24949	3.12822	2.94594	1.93049	0		379.8	3.5846	3.43817	3.28056	2.92707	2.24102	0		379.6	2.92993	2.9032	2.81465	2.60477	2.09582	0
379.79	3.50009	3.45231	3.3476	3.27313	2.06061	0		379.8	3.49254	3.25291	3.1333	2.95482	1.93339	0		380	3.58201	3.44582	3.27887	2.92473	2.24764	0		379.8	2.92696	2.89702	2.80621	2.59958	2.08809	0
379.99	3.50369	3.44749	3.34802	3.27905	2.06191	0		380	3.48937	3.24943	3.1302	2.94657	1.93569	0		380.2	3.58366	3.43993	3.27928	2.92552	2.24732	0		380	2.92225	2.89837	2.81299	2.60045	2.09274	0
380.19	3.50828	3.45639	3.35492	3.28336	2.07435	0		380.2	3.50094	3.25528	3.13711	2.95349	1.9403	0		380.4	3.59159	3.44303	3.28706	2.93764	2.25122	0		380.2	2.93283	2.90414	2.81797	2.60443	2.09468	0
380.39	3.50769	3.45561	3.35417	3.28292	2.07133	0		380.4	3.49534	3.24887	3.13071	2.95399	1.93392	0		380.6	3.5841	3.44282	3.28204	2.9341	2.24728	0		380.4	2.93211	2.90114	2.81138	2.60471	2.09659	0
380.6	3.50485	3.45217	3.35012	3.27226	2.0698	0		380.6	3.48826	3.25123	3.12865	2.9465	1.93726	0		380.8	3.5762	3.44199	3.27389	2.9194	2.23817	0		380.6	2.92647	2.89668	2.81088	2.59668	2.09378	0
380.8	3.51055	3.45792	3.35906	3.28608	2.07324	0		380.8	3.4957	3.25494	3.13802	2.95778	1.93431	0		381	3.58433	3.44295	3.28023	2.9314	2.2494	0		380.8	2.92657	2.90562	2.81783	2.6022	2.09363	0
381	3.5051	3.45054	3.35559	3.28382	2.07473	0		381	3.49984	3.25608	3.13494	2.9508	1.93722	0		381.2	3.5871	3.44186	3.28166	2.92937	2.25251	0		381	2.9298	2.90308	2.8132	2.60461	2.09656	0
381.2	3.50373	3.44471	3.34237	3.27508	2.06818	0		381.2	3.49503	3.25486	3.13304	2.95351	1.93954	0		381.4	3.58125	3.43537	3.2793	2.92322	2.24073	0		381.21	2.93244	2.89713	2.81331	2.59958	2.09413	0
381.39	3.50351	3.45618	3.34272	3.28081	2.07152	0		381.4	3.492	3.25478	3.12846	2.95288	1.93585	0		381.6	3.58886	3.44744	3.28297	2.9298	2.25258	0		381.4	2.92622	2.89962	2.81012	2.59908	2.09866	0
381.59	3.50411	3.45305	3.34604	3.28129	2.07901	0		381.6	3.50333	3.25404	3.13289	2.95434	1.93667	0		381.8	3.58456	3.43432	3.28031	2.92582	2.25456	0		381.6	2.92669	2.89778	2.81322	2.601	2.09222	0
381.79	3.50127	3.43939	3.34574	3.26816	2.06954	0		381.8	3.50005	3.25252	3.13361	2.95254	1.93823	0		382	3.57918	3.43992	3.27765	2.92109	2.24771	0		381.81	2.937	2.90734	2.81662	2.60278	2.09542	0
382	3.51047	3.45535	3.35397	3.2813	2.08041	0		382	3.48762	3.25032	3.12791	2.94958	1.93296	0		382.2	3.58811	3.44425	3.28066	2.93107	2.25251	0		382	2.9329	2.8958	2.80719	2.60228	2.09345	0
382.19	3.5058	3.46032	3.35366	3.28382	2.08717	0		382.2	3.49194	3.24944	3.13403	2.95103	1.93545	0		382.4	3.58367	3.43879	3.28057	2.92627	2.25504	0		382.2	2.92677	2.89908	2.81726	2.60679	2.09743	0
382.4	3.49981	3.44252	3.34503	3.27051	2.07172	0		382.4	3.49876	3.24974	3.12715	2.95188	1.93818	0		382.6	3.57834	3.43273	3.28028	2.92897	2.25548	0		382.4	2.92046	2.8977	2.80928	2.59893	2.0906	0
382.59	3.50547	3.4549	3.34984	3.27936	2.08368	0		382.6	3.49473	3.25221	3.13075	2.95048	1.94252	0		382.8	3.59078	3.44157	3.28956	2.93231	2.25703	0		382.61	2.92913	2.89906	2.81297	2.5963	2.08987	0
382.8	3.509	3.45871	3.356	3.2814	2.08604	0		382.8	3.48932	3.25481	3.13304	2.95102	1.93647	0		383	3.58714	3.4441	3.27724	2.92784	2.25315	0		382.8	2.93318	2.90021	2.81238	2.60575	2.10502	0
383	3.49769	3.44667	3.34568	3.27787	2.08207	0		383	3.49113	3.25125	3.13022	2.95098	1.93573	0		383.2	3.58162	3.4384	3.27466	2.92254	2.25085	0		383	2.92526	2.90409	2.8091	2.60315	2.09453	0
383.19	3.50285	3.45077	3.35405	3.27813	2.08543	0		383.2	3.49555	3.25164	3.13098	2.9495	1.94419	0		383.4	3.58719	3.44841	3.28435	2.93468	2.25823	0		383.21	2.935	2.90794	2.82257	2.60797	2.10513	0
383.39	3.50976	3.45475	3.35739	3.28729	2.08906	0		383.4	3.49522	3.2489	3.12714	2.94595	1.93608	0		383.6	3.5843	3.44491	3.28129	2.92589	2.25472	0		383.4	2.93758	2.90416	2.81508	2.60843	2.09945	0
383.6	3.50486	3.45015	3.34764	3.2759	2.08447	0		383.6	3.48593	3.24914	3.12191	2.94106	1.93829	0		383.8	3.57949	3.43781	3.28726	2.92336	2.2501	0		383.61	2.92246	2.8974	2.81073	2.5986	2.0943	0
383.79	3.50801	3.45897	3.34823	3.28187	2.08881	0		383.8	3.49214	3.25019	3.13184	2.95285	1.94033	0		384	3.5848	3.44165	3.28664	2.92869	2.25185	0		383.8	2.92746	2.9046	2.8172	2.60418	2.09654	0
383.99	3.51476	3.46435	3.36029	3.28615	2.10247	0		384	3.49077	3.25155	3.13047	2.9478	1.93726	0		384.2	3.59106	3.43741	3.28182	2.93093	2.26073	0		384	2.92785	2.90379	2.81464	2.60789	2.10038	0
384.19	3.50062	3.44478	3.34808	3.27319	2.08326	0		384.2	3.49327	3.25511	3.13739	2.95243	1.94109	0		384.4	3.58767	3.43923	3.28791	2.93096	2.25496	0		384.21	2.93069	2.90871	2.81382	2.60413	2.10096	0
384.39	3.50734	3.45584	3.3447	3.27811	2.08744	0		384.4	3.48724	3.25394	3.1309	2.94954	1.942	0		384.6	3.58714	3.44372	3.27864	2.92349	2.25328	0		384.4	2.92423	2.89982	2.81979	2.6046	2.10259	0
384.59	3.51287	3.46412	3.35536	3.28731	2.09595	0		384.6	3.49296	3.25543	3.13305	2.95435	1.94199	0		384.8	3.58975	3.44266	3.28661	2.92572	2.26454	0		384.6	2.92353	2.89949	2.81321	2.60364	2.09762	0
384.79	3.50459	3.44656	3.34211	3.2725	2.09237	0		384.8	3.49096	3.24969	3.12995	2.95227	1.93702	0		385	3.58664	3.43733	3.28288	2.93218	2.26312	0		384.8	2.93175	2.89923	2.81278	2.60961	2.09663	0
384.99	3.50991	3.4566	3.34978	3.28529	2.09876	0		385	3.49587	3.25476	3.13216	2.94611	1.94234	0		385.2	3.58543	3.44062	3.28153	2.93038	2.25366	0		385	2.93095	2.89928	2.81485	2.60088	2.10105	0
385.19	3.51189	3.46667	3.35852	3.2905	2.10177	0		385.2	3.49523	3.25427	3.14033	2.94894	1.94388	0		385.4	3.58416	3.43916	3.27952	2.928	2.25648	0		385.2	2.9243	2.89662	2.81554	2.6012	2.10258	0
385.39	3.51063	3.44994	3.3498	3.28176	2.09718	0		385.4	3.49787	3.24756	3.13851	2.95264	1.94365	0		385.6	3.58188	3.44178	3.27676	2.92438	2.26396	0		385.4	2.92981	2.91142	2.81293	2.60622	2.10368	0
385.59	3.50478	3.45106	3.34921	3.28313	2.09636	0		385.6	3.49449	3.2597	3.13156	2.95727	1.94772	0		385.8	3.59032	3.44387	3.2902	2.93781	2.26513	0		385.6	2.94065	2.9043	2.82129	2.60971	2.10258	0
385.79	3.50412	3.44989	3.35032	3.27871	2.1011	0		385.8	3.49631	3.25399	3.13372	2.9501	1.9429	0		386	3.58533	3.43984	3.2837	2.92659	2.25664	0		385.8	2.92912	2.89773	2.81396	2.60195	2.09857	0
385.99	3.50556	3.45119	3.35302	3.28358	2.10134	0		386	3.49132	3.25337	3.12931	2.9524	1.94335	0		386.2	3.5848	3.43606	3.27552	2.92166	2.25806	0		386	2.92635	2.90116	2.81476	2.60315	2.10477	0
386.19	3.50608	3.4477	3.34539	3.28173	2.09982	0		386.2	3.49218	3.24675	3.12303	2.95088	1.94055	0		386.4	3.58861	3.44055	3.27571	2.92318	2.25895	0		386.2	2.92659	2.89991	2.81622	2.60465	2.09692	0
386.39	3.51142	3.45668	3.35658	3.28314	2.10648	0		386.4	3.49358	3.24973	3.12929	2.95654	1.95305	0		386.6	3.59341	3.44357	3.28691	2.9331	2.26715	0		386.4	2.93561	2.90326	2.81597	2.60247	2.09828	0
386.59	3.50241	3.45048	3.34859	3.27684	2.09893	0		386.6	3.49511	3.25109	3.13117	2.95469	1.94506	0		386.8	3.58509	3.43948	3.28351	2.92262	2.25767	0		386.6	2.92722	2.89508	2.80984	2.59852	2.10018	0
386.79	3.50016	3.44188	3.34128	3.27588	2.09878	0		386.8	3.49658	3.25207	3.12689	2.95132	1.94362	0		387	3.58411	3.43993	3.28391	2.92771	2.26403	0		386.8	2.92254	2.90172	2.80878	2.59873	2.10046	0
386.99	3.5124	3.46019	3.35472	3.29421	2.11738	0		387	3.49644	3.24989	3.13545	2.95721	1.95153	0		387.2	3.58464	3.44403	3.28105	2.93189	2.26212	0		387.01	2.92989	2.90254	2.81535	2.60524	2.10114	0
387.19	3.51183	3.45484	3.35913	3.28775	2.11515	0		387.2	3.50017	3.25291	3.13318	2.95269	1.953	0		387.4	3.58473	3.44711	3.2818	2.93602	2.26931	0		387.2	2.92461	2.89513	2.81247	2.59976	2.09595	0
387.39	3.50568	3.45223	3.34834	3.28433	2.1083	0		387.4	3.48956	3.2491	3.12816	2.95363	1.95075	0		387.6	3.58008	3.44391	3.27901	2.92329	2.25993	0		387.4	2.9352	2.90356	2.81392	2.6054	2.10844	0
387.59	3.49966	3.44922	3.34183	3.27528	2.10217	0		387.6	3.50007	3.25307	3.13209	2.95621	1.95329	0		387.8	3.58676	3.44385	3.28133	2.92463	2.26136	0		387.6	2.91933	2.90334	2.81433	2.60093	2.10163	0
387.79	3.51359	3.45602	3.35671	3.28433	2.11603	0		387.8	3.50017	3.25409	3.13129	2.94917	1.95428	0		388	3.58233	3.43498	3.27904	2.92701	2.26724	0		387.81	2.92882	2.90458	2.81272	2.60385	2.09894	0
387.99	3.49946	3.44544	3.34483	3.27932	2.10593	0		388	3.49244	3.25183	3.12919	2.95093	1.9503	0		388.2	3.58374	3.44259	3.28237	2.92307	2.26336	0		388	2.93142	2.89742	2.80234	2.60021	2.0994	0
388.19	3.50879	3.45306	3.35091	3.28099	2.11442	0		388.2	3.49155	3.25847	3.13096	2.95461	1.94764	0		388.4	3.58496	3.44618	3.28439	2.92522	2.26821	0		388.2	2.92071	2.88986	2.80467	2.60078	2.09978	0
388.39	3.51106	3.45748	3.35408	3.2882	2.11792	0		388.4	3.49717	3.24772	3.13576	2.95361	1.9523	0		388.6	3.59347	3.44737	3.2864	2.92939	2.2775	0		388.4	2.92169	2.9016	2.81352	2.60412	2.10072	0
388.59	3.50067	3.44436	3.34358	3.2739	2.10646	0		388.6	3.4949	3.2571	3.1304	2.95186	1.95517	0		388.8	3.58831	3.44283	3.28981	2.93294	2.27135	0		388.6	2.9301	2.90021	2.80948	2.59939	2.10352	0
388.79	3.50083	3.44973	3.34555	3.278	2.10442	0		388.8	3.49098	3.2509	3.12747	2.95515	1.95296	0		389	3.59143	3.45272	3.28607	2.93399	2.26478	0		388.8	2.93727	2.90312	2.82086	2.60572	2.11397	0
388.99	3.50764	3.45573	3.35472	3.28761	2.12349	0		389	3.48747	3.25152	3.12899	2.94693	1.94935	0		389.2	3.58315	3.43604	3.27604	2.92386	2.2645	0		389	2.92155	2.89891	2.81463	2.60589	2.10162	0
389.19	3.5	3.44752	3.34568	3.27525	2.11184	0		389.2	3.4966	3.25681	3.13634	2.95398	1.95339	0		389.4	3.57789	3.43425	3.27915	2.92219	2.26662	0		389.2	2.91991	2.90093	2.81256	2.59698	2.10068	0
389.39	3.5032	3.44604	3.34664	3.28186	2.11931	0		389.4	3.48765	3.24975	3.12617	2.94734	1.94976	0		389.6	3.58532	3.43959	3.28262	2.92686	2.27061	0		389.4	2.93013	2.90432	2.81038	2.6049	2.10736	0
389.59	3.51722	3.45955	3.35707	3.29059	2.12873	0		389.6	3.50002	3.2576	3.14357	2.95823	1.96369	0		389.8	3.58546	3.44459	3.28119	2.92723	2.26743	0		389.6	2.93366	2.9087	2.80823	2.61161	2.10866	0
389.79	3.50295	3.4477	3.34403	3.27917	2.12161	0		389.8	3.4999	3.25883	3.13396	2.95689	1.963	0		390	3.58307	3.4415	3.28075	2.92829	2.27565	0		389.8	2.92355	2.89991	2.81062	2.59849	2.10319	0
389.99	3.51029	3.45676	3.35292	3.28002	2.12616	0		390	3.49216	3.25117	3.13313	2.95311	1.95325	0		390.2	3.586	3.43692	3.28125	2.93187	2.26767	0		390	2.92561	2.89689	2.80623	2.59387	2.09581	0
390.19	3.51171	3.46227	3.35805	3.28911	2.13353	0		390.2	3.49826	3.24908	3.12907	2.95093	1.96005	0		390.4	3.59341	3.44506	3.28687	2.93719	2.27114	0		390.2	2.92954	2.89588	2.81191	2.60529	2.10525	0
390.39	3.50426	3.45176	3.35486	3.28553	2.12554	0		390.4	3.49525	3.24981	3.13327	2.95639	1.95419	0		390.6	3.58635	3.44082	3.27963	2.92924	2.27134	0		390.4	2.92691	2.89866	2.80793	2.59498	2.10227	0
390.59	3.50453	3.45736	3.35114	3.28315	2.13203	0		390.6	3.49264	3.25198	3.13208	2.95714	1.95724	0		390.8	3.59156	3.44889	3.29241	2.92804	2.27811	0		390.6	2.92041	2.90062	2.82254	2.60199	2.10708	0
390.79	3.51274	3.45909	3.35289	3.28618	2.13065	0		390.8	3.49738	3.25182	3.13134	2.95209	1.95858	0		391	3.58601	3.43876	3.28168	2.93331	2.26939	0		390.8	2.92666	2.89713	2.8126	2.60365	2.10208	0
390.99	3.50762	3.4502	3.35122	3.28553	2.1289	0		391	3.503	3.25442	3.13118	2.95281	1.95701	0		391.2	3.58634	3.43844	3.2824	2.92806	2.2728	0		391	2.92634	2.89684	2.80131	2.59574	2.09841	0
391.19	3.50756	3.44877	3.35483	3.28212	2.13593	0		391.2	3.48382	3.24931	3.13575	2.95292	1.9501	0		391.4	3.58384	3.44401	3.28039	2.92553	2.26708	0		391.2	2.92883	2.90533	2.81651	2.60555	2.10887	0
391.39	3.50801	3.45895	3.35254	3.28516	2.13327	0		391.4	3.49869	3.25526	3.14056	2.95792	1.96446	0		391.6	3.58128	3.44581	3.28288	2.92653	2.27736	0		391.41	2.92347	2.90531	2.81165	2.6062	2.10651	0
391.59	3.50599	3.44878	3.35233	3.28288	2.13362	0		391.6	3.49934	3.25384	3.13277	2.94869	1.9567	0		391.8	3.5873	3.44181	3.28258	2.93057	2.27945	0		391.6	2.92609	2.90783	2.81707	2.60795	2.10624	0
391.79	3.50321	3.44606	3.345	3.27788	2.12941	0		391.8	3.49466	3.2512	3.12912	2.95419	1.96123	0		392	3.58482	3.44633	3.28096	2.93357	2.27332	0		391.8	2.93229	2.90781	2.81368	2.60382	2.10699	0
391.99	3.51369	3.46048	3.35468	3.2906	2.1383	0		392	3.49555	3.25829	3.13655	2.96327	1.95889	0		392.2	3.58957	3.4515	3.28468	2.93319	2.27919	0		392	2.93127	2.90111	2.81947	2.60811	2.10977	0
392.19	3.50867	3.45338	3.35788	3.28857	2.13942	0		392.2	3.50154	3.25575	3.13709	2.95958	1.96065	0		392.4	3.58681	3.44057	3.28565	2.93337	2.28313	0		392.2	2.92219	2.90072	2.81412	2.60155	2.10406	0
392.39	3.5033	3.44606	3.3456	3.27805	2.13766	0		392.4	3.49525	3.25305	3.12089	2.95047	1.95852	0		392.6	3.59275	3.44433	3.28992	2.93348	2.28141	0		392.41	2.93122	2.89847	2.81379	2.60212	2.10235	0
392.59	3.51522	3.45878	3.35404	3.29413	2.14357	0		392.6	3.48925	3.25117	3.13526	2.95181	1.96367	0		392.8	3.5891	3.44481	3.28147	2.93105	2.27412	0		392.6	2.93522	2.9039	2.81688	2.6052	2.11368	0
392.79	3.51204	3.46138	3.35531	3.28528	2.1369	0		392.8	3.49708	3.2521	3.13813	2.95026	1.96313	0		393	3.58648	3.44269	3.2784	2.92941	2.28436	0		392.8	2.92592	2.90777	2.81438	2.60973	2.11471	0
392.99	3.50297	3.44727	3.35184	3.27622	2.1321	0		393	3.49061	3.25476	3.13034	2.94837	1.9627	0		393.2	3.59087	3.44288	3.28903	2.93251	2.28511	0		393	2.92653	2.90082	2.81542	2.60289	2.11227	0
393.19	3.51258	3.45821	3.35307	3.28778	2.14299	0		393.2	3.49768	3.25024	3.12935	2.95335	1.96522	0		393.4	3.59247	3.44557	3.2872	2.93935	2.27955	0		393.2	2.92756	2.90275	2.81629	2.60734	2.10941	0
393.39	3.51234	3.45795	3.35484	3.29118	2.14687	0		393.4	3.49916	3.25378	3.13607	2.95381	1.96645	0		393.6	3.59132	3.44622	3.28658	2.93017	2.28136	0		393.4	2.93606	2.90523	2.81477	2.60167	2.11241	0
393.59	3.50736	3.4498	3.34817	3.27941	2.14321	0		393.6	3.49378	3.25488	3.13207	2.95753	1.96661	0		393.8	3.57775	3.43922	3.27303	2.92197	2.27513	0		393.6	2.92664	2.90737	2.81533	2.60797	2.11616	0
393.79	3.51212	3.45836	3.35452	3.28876	2.15053	0		393.8	3.50085	3.25536	3.13999	2.9633	1.97062	0		394	3.58662	3.44501	3.28288	2.92378	2.28749	0		393.8	2.92794	2.90244	2.81493	2.60413	2.10557	0
393.99	3.51299	3.45357	3.35627	3.28964	2.15531	0		394	3.49794	3.25385	3.13521	2.94983	1.96813	0		394.2	3.5867	3.44065	3.28324	2.93262	2.2851	0		394	2.93714	2.90254	2.81476	2.60788	2.11244	0
394.19	3.4986	3.44706	3.34557	3.27706	2.13875	0		394.2	3.50093	3.25563	3.13699	2.95565	1.96942	0		394.4	3.57993	3.44133	3.28051	2.93007	2.27685	0		394.2	2.92523	2.90145	2.81138	2.6026	2.11278	0
394.39	3.50499	3.4563	3.34998	3.28089	2.14986	0		394.4	3.49293	3.25979	3.14013	2.95852	1.97289	0		394.6	3.58921	3.44599	3.28633	2.92841	2.2885	0		394.4	2.92381	2.90403	2.81502	2.60197	2.11278	0
394.59	3.50916	3.45339	3.35785	3.28913	2.15421	0		394.6	3.50139	3.25188	3.13263	2.95734	1.967	0		394.8	3.57865	3.43693	3.28328	2.92089	2.28452	0		394.6	2.92926	2.90127	2.81271	2.60315	2.11068	0
394.79	3.50458	3.44911	3.3533	3.27831	2.15283	0		394.8	3.49389	3.25074	3.12813	2.94759	1.96472	0		395	3.58446	3.43908	3.28314	2.92875	2.27995	0		394.8	2.9355	2.8998	2.81203	2.60246	2.11349	0
394.99	3.50876	3.45617	3.35297	3.28807	2.15226	0		395	3.49742	3.25748	3.13971	2.95734	1.96857	0		395.2	3.58529	3.44298	3.28209	2.92545	2.282	0		395	2.92331	2.89616	2.81422	2.60275	2.10938	0
395.19	3.51302	3.46243	3.36208	3.29128	2.15992	0		395.2	3.49701	3.25422	3.13391	2.95934	1.97129	0		395.4	3.58056	3.44688	3.28131	2.92304	2.28377	0		395.2	2.92504	2.90788	2.81345	2.60771	2.11267	0
395.39	3.50832	3.4484	3.35296	3.28185	2.14928	0		395.4	3.49961	3.25004	3.13005	2.95559	1.9652	0		395.6	3.58285	3.44627	3.28452	2.93183	2.28881	0		395.4	2.92618	2.90075	2.80959	2.60332	2.107	0
395.59	3.51197	3.45452	3.35884	3.28464	2.15729	0		395.6	3.49742	3.25538	3.12633	2.947	1.96863	0		395.8	3.59539	3.44523	3.28939	2.93931	2.28938	0		395.6	2.93339	2.90889	2.81776	2.60937	2.12322	0
395.79	3.51489	3.46545	3.36388	3.2939	2.16464	0		395.8	3.50015	3.25488	3.14028	2.95615	1.97324	0		396	3.58834	3.45033	3.28451	2.92639	2.28838	0		395.8	2.92384	2.90189	2.81333	2.60143	2.11196	0
395.99	3.51192	3.45489	3.35534	3.28531	2.15921	0		396.04	3.49712	3.25543	3.13108	2.94579	1.96547	0		396.2	3.58067	3.43388	3.28014	2.92046	2.28144	0		396	2.92951	2.90581	2.81386	2.60565	2.1057	0
396.19	3.50824	3.4536	3.3568	3.2881	2.1602	0		396.2	3.49433	3.25296	3.12856	2.95645	1.96506	0		396.4	3.58569	3.44672	3.28606	2.93472	2.29115	0		396.21	2.93874	2.90604	2.82537	2.60583	2.11353	0
396.39	3.51483	3.4635	3.35847	3.29424	2.17145	0		396.4	3.49375	3.25242	3.13032	2.95226	1.96284	0		396.6	3.58566	3.44053	3.28195	2.93482	2.29213	0		396.4	2.93648	2.90346	2.81504	2.61231	2.11882	0
396.59	3.50073	3.44673	3.35108	3.28419	2.15652	0		396.6	3.49223	3.25045	3.13276	2.94681	1.96273	0		396.8	3.58176	3.44044	3.27798	2.92762	2.28249	0		396.6	2.91983	2.90355	2.8133	2.6038	2.11058	0
396.79	3.50569	3.44997	3.35583	3.28002	2.15934	0		396.8	3.49152	3.25265	3.13358	2.9502	1.96546	0		397	3.58461	3.44512	3.28148	2.92999	2.29161	0		396.8	2.92505	2.90427	2.81002	2.60296	2.1073	0
396.99	3.5156	3.45797	3.3562	3.28682	2.16742	0		397	3.49569	3.2542	3.13224	2.95379	1.96699	0		397.2	3.59214	3.44653	3.28797	2.93296	2.2983	0		397	2.94033	2.90834	2.8172	2.61399	2.11883	0
397.19	3.50602	3.44982	3.34502	3.28037	2.16588	0		397.2	3.50122	3.25538	3.14117	2.96046	1.97529	0		397.4	3.59112	3.44258	3.28708	2.932	2.29508	0		397.2	2.92601	2.90025	2.81075	2.60431	2.11162	0
397.39	3.50711	3.45577	3.34756	3.28382	2.16256	0		397.4	3.49468	3.25348	3.13377	2.95053	1.9683	0		397.6	3.58843	3.44304	3.28501	2.93274	2.2938	0		397.4	2.9219	2.90559	2.81689	2.60476	2.11584	0
397.59	3.51426	3.46426	3.36394	3.29322	2.17071	0		397.6	3.50615	3.25223	3.1374	2.95661	1.97065	0		397.8	3.58831	3.44537	3.28455	2.93219	2.29883	0		397.6	2.93437	2.90986	2.82437	2.61382	2.11353	0
397.79	3.50644	3.4507	3.35017	3.28462	2.16061	0		397.8	3.4987	3.25227	3.1364	2.94877	1.96469	0		398	3.58547	3.43553	3.27412	2.9287	2.28773	0		397.8	2.9361	2.90473	2.81235	2.60333	2.1078	0
397.99	3.51362	3.45879	3.3552	3.28876	2.17299	0		398.01	3.48997	3.25418	3.12898	2.95159	1.97466	0		398.2	3.58061	3.43946	3.2807	2.9333	2.28484	0		398	2.92869	2.90695	2.81786	2.60732	2.11615	0
398.19	3.50755	3.45683	3.35386	3.28387	2.17084	0		398.2	3.49733	3.2545	3.13423	2.9593	1.97719	0		398.4	3.58887	3.44689	3.28634	2.93424	2.28965	0		398.2	2.9253	2.90749	2.8178	2.60539	2.11802	0
398.39	3.5078	3.45652	3.35758	3.28922	2.17418	0		398.4	3.50052	3.25315	3.13199	2.95604	1.97479	0		398.6	3.5927	3.44383	3.28647	2.93408	2.3005	0		398.4	2.92865	2.90177	2.80578	2.60363	2.10746	0
398.59	3.50018	3.44145	3.34656	3.2738	2.1639	0		398.6	3.49304	3.24892	3.13287	2.94976	1.97419	0		398.8	3.58432	3.43872	3.28045	2.93333	2.29173	0		398.6	2.93864	2.90726	2.81815	2.61213	2.12364	0
398.79	3.51096	3.46286	3.36091	3.2936	2.18225	0		398.8	3.50035	3.25919	3.14376	2.95749	1.98295	0		399	3.59418	3.45002	3.2927	2.93224	2.29423	0		398.8	2.92779	2.9001	2.81144	2.60571	2.11257	0
398.99	3.50979	3.46302	3.35757	3.2924	2.18217	0		399	3.49625	3.25147	3.13195	2.95265	1.97666	0		399.2	3.58513	3.4444	3.28113	2.92724	2.2971	0		399	2.92158	2.90364	2.80757	2.60131	2.11358	0
[truncated: 4,004 more rows]

## Sheet: Figure 5e-g
Figure 5e																	Figure 5f																	Figure 5g
48h
						%						P-value						Vec_Con			WT			SQ			N			RR					Vec_Con			WT			SQ			N			RR
Vec_control	OC2	SQ	N	RR		Vec_control	OC2	SQ	N	RR		OC2	SQ	N	RR		KLK3	1	1	1	0.711	0.603349	0.410518	0.579084	1.01681	1.08009	2.94852	1.94453	2.23479	3.8313	2.70354	2.55531		NSE	1	1	1	10.0657	5.76097	5.1437	0.789918	0.633009	0.429084	1.12899	0.864902	0.668609	0.797765	0.786969	0.462987
0.664	1.488	0.674	0.687	0.666		102.232	229.099	103.772	105.774	102.54		<0.0001	0.64084	0.668067	0.258553		NKX3-1	1	1	1	0.493603	0.46212	0.287269	0.372943	0.609647	0.674365	0.923494	0.684513	0.974618	1.01914	0.746086	1.07186		PEG10	1	1	1	202.194	121.024	146.044	0.64193	0.732543	0.429491	1.00308	0.639216	0.448355	0.439732	0.501461	0.283881
[truncated: 13 more rows]

## Sheet: Table 4 & Supp Fig 7c,k,l
Table 4/Supplementary Fig. 7c,k,l
								P-value
Protein	ka	Mean ka	SD ka	kd	Mean kd	SD kd		ka		kd
OC2	428000	319667	122973	0.000641	0.000521333	0.000114849
OC2	345000			0.000511
OC2	186000			0.000412
[truncated: 15 more rows]

## Sheet: Supp Fig 7a-b
Supplementary Fig. 7a								Supplementary Fig. 7b
[truncated: 6,003 more rows]

[truncated: 2 more sheets: Supp Fig 7d-j, Supp Fig 8a]
